# Supplementary material for: Exploring the Metabolic Differences between Cisplatin- and UV Light-Induced Apoptotic Bodies in HK-2 Cells by an Untargeted Metabolomics Approach
Source: Int J Mol Sci. 2023 Apr 14;24(8):7237. doi: 10.3390/ijms24087237 (PMC10138416; doi:10.3390/ijms24087237)
Supplement: Supplementary file 1 [file ijms-24-07237-s001.zip]

Archive with 2 entries (2 files):
- Dataset.xlsx
- Supporting information.pdf
