# Supplementary material for: Exploring the Metabolic Differences between Cisplatin- and UV Light-Induced Apoptotic Bodies in HK-2 Cells by an Untargeted Metabolomics Approach
Source: Int J Mol Sci. 2023 Apr 14;24(8):7237. doi: 10.3390/ijms24087237 (PMC10138416; doi:10.3390/ijms24087237)
Supplement: Supplementary file 1 [file ijms-24-07237-s001.zip › Dataset.xlsx]

## Sheet: ABs fluid
Compound	C18_InraCell_QC1_10_52	C18_InraCell_QC1_11_58	C18_InraCell_QC1_12_64	C18_InraCell_QC1_13_65	C18_InraCell_QC1_14_66	C18_InraCell_QC1_1_08	C18_InraCell_QC1_2_09	C18_InraCell_QC1_3_10	C18_InraCell_QC1_4_16	C18_InraCell_QC1_5_22	C18_InraCell_QC1_6_28	C18_InraCell_QC1_7_34	C18_InraCell_QC1_8_40	C18_InraCell_QC1_9_46	C18_InraCell_QC2_15_68	C18_InraCell_C1_1_29	C18_InraCell_C1_2_33	C18_InraCell_C1_3_39	C18_InraCell_C2_1_49	C18_InraCell_C2_2_55	C18_InraCell_C2_3_61	C18_InraCell_C3_1_12	C18_InraCell_C3_2_17	C18_InraCell_C3_3_20	C18_InraCell_C4_1_42	C18_InraCell_C4_2_45	C18_InraCell_C4_3_51	C18_InraCell_C5_1_15	C18_InraCell_C5_2_21	C18_InraCell_C5_3_26	C18_InraCell_CisPt1_1_11	C18_InraCell_CisPt1_2_14	C18_InraCell_CisPt1_3_19	C18_InraCell_CisPt2_1_25	C18_InraCell_CisPt2_2_32	C18_InraCell_CisPt2_3_36	C18_InraCell_CisPt3_1_53	C18_InraCell_CisPt3_2_57	C18_InraCell_CisPt3_3_62	C18_InraCell_CisPt4_1_43	C18_InraCell_CisPt4_2_47	C18_InraCell_CisPt4_3_50	C18_InraCell_CisPt5_1_23	C18_InraCell_CisPt5_2_30	C18_InraCell_CisPt5_3_38	C18_InraCell_UV1_1_13	C18_InraCell_UV1_2_18	C18_InraCell_UV1_3_24	C18_InraCell_UV2_1_37
110.9998@0.529																							56561
307.2103@0.5350001	484208					1236530	1189240		1034310	807306			564765			264925	283772	267653	314435	292664	277217	1058800	854737	861972	408725		359534	718668	647978	527053
599.2764@0.5299815	2856090	3628590	3790340	3881150		4458080	3518980	3501620	3457800	3818970	3616900	3961830	3064690	3633350			168771		55333	51577	48960	115458	105575	114343	65010	65684	54782	77048	79375	69261	12532000	13343200	11704700	11692600	13167000	12640800	12542800	10758600	12488500	12340100	11267500		11501100	12195900	11407400	14351100	22562300	12637400	9972630
111.1046@0.5417222				83390	67663	64154		67594	75117		63079	54018	53221	52576				144126	115926	127115		155300	140003		131810	144348		128068		130859
364.2678@0.54609996								508026			331019			204185									328474			148273		279164	246180	192283				44393	41572
89.9697@0.5586208	868466	1049170	1095130	1209890	1007800	1118040	1119350	1219460	1213000	965944	1052210	898084	872255	836881	1133890	675296	1072890	885602	857485	784981	945726	1051220	917013	1196380	790227	834426	675655	759159			1332960	1327790	1257060	1207280	1342220	1142920	1160830	1016150	1061740	1307390	995625	1514530	1346310	1084770	936124	1268650	1419450	1058640	1378860
581.2658@0.5422619	1105430	968938	1101660	924650		1549260	1461660	1401430	1380950	1266790		1038470	1159600	1101930	1152410							69818	62562	55066							9928920	8107430	7969050	1436400	8074090	9175840	7223380	6970630	7290700	7753600	8501370	9425920	7651950	7662550	7199160	8794160		10044000	6538840
273.0334@0.57278574																58924	72989	63894	49010	57911	53463	46514	46048	51611		51212	45900	40386	43470	41317
347.0673@0.57900006		38428	35935			61752	51575	47770			43900	38172	47070		51958				77542		61407	65798	77967			77914		70661	77297
279.0819@0.59737843	182527		212727	213321	196493	292235	289297	283130	249054	239219	239395	211173						470592		288975	324979	364840	345109	365572		298287	283289	401634	452601		82135		78700	61734		58028		56906			54414			71271		96835	101509	80249	88354
295.0525@0.59184			53357			117360	112929	109507	103695	93821	82300	71989	65874		59466	155793	202192	181971	117472	109641	111605	146652	137623	140406	103147	114492	104348	170358	177118	146123
242.1745@0.63913333	166861	223812	217998	235616	224127	97122	90677	102831	111088	118855	139599	130883	151196	124071	231089	225018	280128	271251	245119	259378	267887	204886	206069	221859	223304	202563	210665	140237	144870	145912
220.1767@0.64710337	195067	247370	226207		221309	179135	173466	182035	180336	177549	191630	181293	173507	190235	241667	454883	553132	429964		394223	439521	326924	306951	338659	352195	343792	346232	304536	318765	319835
103.097@0.669		22564600	20316300			16616500	17245700	17586100	16942400	17088700	18372100	14464100		13034900	22091700	11392600						19137200	16472400	11730600		14088400		10100300	7029360	6307500																15098000
218.0148@0.7057251				447208		397538		439878		516808		366037		356529			264784		267060				321552		218546	344213				332167	780458	748185	760572	621354			710279	668651	707650	773177	674717	828563	765875	700215	650760	806747	878361	685430	921802
382.105@0.70456594	369575	419613	393776	396905	408297	420007	447269	373728	401035	260837	444292	367572	368060	347900	420285		81066	122419	124190	163884			121983			117364		152250	136497		2211260	2203470	2119430	2113120	1734290	1857600	2072360	1970170	2057500	2145530	1976320	2228800	2185620	2089990	1981030	2531920	2654800	2369070	3017000
260.0038@0.68138623		241415	231023	244151		310055		247025		184284		162485	228210	199008	235710			122034	135608		152887	181876	176109	185646	138858					164059	228904	359463	198754	307165		141775	293972	186568	174982		285777	233178	208322	148572	288892	206475	421187	448268	343318
136.0597@0.697		3538860	3073930			5252620	4961740	4770910	4192820	3774680	3973280	2629740	2836410	2669830		3799480	5253610		3480860		3931340	4897680	3839420	4743900	4248840	3669220	3105790	4268930	5731500	3903430
145.1041@0.6944166		863100	782600			1140820	1210090	1249620	1036020	1012020	1022120	834806	829075	690216	770344	1542580	1849910		1339600		1543190	1709780	1482540	1624240		1350220	1183060	1341170	1481920	1364980
264.1027@0.6889375		917029	921278	1079620	979642	1550480	1284510	1401670	1325380	1192900	1209390	958506	992523	910281	1006860	480013	571159	631323	526586	516361		721709	663644	747346	577630	570204		664893	696992	623249	1701590	1526870	1475760	396268			562196		451074	356466		296633	1175120	831370	708463	1400080	1739120	1383410	272355
253.138@0.6984444						136011			139564	121273			72057			480932	567379	587283	332573	356178		283107	257979	282265	323787	297214	276324	396865	365969	387757
161.0992@0.7074999						1741250	1623700	1718740	1568250	1404780	1415530	1165920	938304		1203410	1236190	1863490		1239940			2031040	1348420	1620520				1124990	508440	1416630
169.0285@0.702																							144722		119811	122627		126218
115.0591@0.7060541					1740800	2353410	2399270	2387710	2125610	1893780	1936270	1530310	1498500		1840230	2164090	3114850		1917770		2344710	2697060	2273180	2757870	2002850	2002280	1676220	2055820	2308550	1917120	1484590	1573680		1235330			1142390		1036310	1441660		1643310				1621850		1395570
257.0964@0.7088621	598158		863551			1266890	1121120	964049	760278	1019700	749926	793254	922461	579488			819542	784509	823392		1097100	932322	873681	1075080		757331		1263820	993338			108918			85515	85226			93605					101547		138738
131.0663@0.70706254		2108300	1226450		1730680	2408060	2429270		1997200	1826350	1786280	1509150	1442220	1464760	1540000	1745450	2427420		1624910	1238510	2098530	2266540	1950550	2330280	1823350	2010490				1495560	1520560								591014	785248		698031		1057440		945051
159.1198@0.7108519					237858		307815	263824	280320	241750	266604	216162	224925		249342		497597		330330		336420	449427	387260	430224	377639	374492	337193	424404	459278	400532	88085						68776					98402		70008		76217		64391
307.2035@0.722						109868																	148018
279.0826@0.72545	192672						351583	281530	245652		240590	213293						239184	205006		540010	213219	196699	242661			165288		249457	244558								66160				135644	155305	77107	79258
295.0552@0.76525	121753			230598			168918		139594		145877				106145	222613	250697	260728	356302	317059	236089		155249	222778	282620	322540	344599	225477	197994	433035
117.0767@0.7455423	2838220	3864780	3251730	3625550	3220850	4562600	4415660	4705290	4187310	3637370	3664040	3019800	2939180	2783560	3612780	2743040	3775780	4071860	2774340		3477070	4165990	3429930	4053720	2864730	3003850	2565000	3067300	3502280	2994090	4911330	5126690	4511060	4001570	4057450	4214630	3660240	3143250	3372250	4396330	3250300	4835020	4676330	3605590	3132840	5452320	5905910	3829390	4896240
71.072@0.7495425	243258	341507	266365	302502	273686	405807	402780	412046	370602	330321	325339	270068	250415	236339	301990	242241	317450	374068	231351	239191	304712	394425	302279	383008	263279	286095	239291	244381	313115	267499	425972	423365	386348	339504	350947	353198	303783	257679	270331	387212	275889	407514	409652		256042	494554	537757	350756	411429
218.0829@0.7572																						127969	110654	107019					165501	125393
663.105@0.7662105		254381				212417	270202				161688	198649					614281	796007	543306	522809	359253	233890	202463	276526	394545	508941	341871	291687	284023	278570
191.0246@0.76968974	842915	1029980	946947	1094100	943147	935564	935798	735534	552356	735297	905420	833115	809154	770032	1004620	885761	1077380	1138500	1067420	1316910	1291590	1220810	1153840	1281180	1044020	1047350	1218950	825516	1074190	911732	236060	374962	344219	268421	338223	334207	333390	314282	243761	327121	305618		364840	249913	258716	365328		322477	162823
685.0865@0.7704																					267550		252926		265917				275319	215375
203.1113@0.776775	8682810	10279800	9080190	9627690	8904320	12035400	11574500	12150900	11202800	10444200	9979880	9049920	8483330	8583270	9598450	18831000	22743700	23251200	13665700	14382900	17155300	20104400	16546400	19740700	15839600	16342700	15240800	17823900	19918600	18708500	1788180	1833120	1668730	1587720		1603770				1501520	1263410		1699220	1397420	1261130
175.0476@0.8028261		192739		176613	341096	380006	413651	761120	538722	454705					158499	494884	1113940	1147440	722618	600709	1034370	581188	596886	749693	639200	989494	557168		900048	802771
658.1289@0.7825																371057						255145	125881	125550
351.0449@0.785625							224102				104676					489629		444224				549363	376362	358074	186157
307.0777@0.7848422							2224710	2410350	1769340		992767					8274250	9305850	7285210	983538	905938	727893	5668870	4141530	3985280	2161420	1712850	780159	2068090	1185810	661343
122.0471@0.78423756	795345	947540	835973	762487	676806	1178000	1119150	1254450	1116140	941025	942031	632219	599375	767121	919832	1087490	1247290	1307050	715269	737019	920289	1440240	1208360	1163560	803490	883760	699595	1148000	1026170	848217	679844	628410	459120	587519	516928	697468	412210	409176	465841	476577	323405	732501	578301	398988	384005	640932		448616	527440
634.1313@0.78725		144825								383232						153088							229622
132.0236@0.7857632	1840880			2077520		3054740	176315	203429	2936260	2332020			1844190	1862700		2120450	2757180	2822880	1767740	1825990	2192730	2980940	2213680		1942980	1983850	1681960	2131620	2313130	1999070				2906320		2540950	2339860	1920580		2738850	2169910	3019710			2109320	3946910		2784830
367.0208@0.7878																131774	99536	98504				74938	64345
612.1487@0.78787494	590849	403280		335124	323542	2835540	1307130	1382120	1137180	1248750	757340	1093610	809137	682763	128925	410523	469555	434135				534413	253076		277419	232919		551148	302649	150267
469.1336@0.7918571	80207					302662	268237		203933	133998	125477	108014				1103780	1021840	698424	447654	412054	444313	841135	639324	696319	458444		317295	432341	295560	223231
543.0709@0.79109997						162144	148611	149284	116158							134774	128232	152390				187598	153254	150157
169.0727@0.78525436	2311690	2737980	2447550	2596120	2354790	3866470	3809390	3880950	3551490	3049440	2978960	2521660	2402960	2366470	2452440	1453200	1876750	1885640	1806980	1849100	2144820	2506670	1974630	2200190	644002	613224	482219	500579	334793	206427	7977840	8502920	7437900	6879670	6769180	7195030	6874990	5905400	6598770	8295980	6350180	8400500	8028840	6169690	5805000	3300630		2748570	3145900
311.1011@0.84445083	263573	142847	101528		133253	417139	219250	622560	641956	144535		129170	147805					124327		162836	111863	281904	207198	237860	124466	256751		435152	225584		80462	669765	749903	112232	818784	728371	538205	437670	442437	513873	416044	411636	381919	442538	435040	969047	303666	307414	775662
247.1359@0.7915999	347168	406115	369574	387163	374454	478569		499116	433784	396265	413187	366879	361610	359116	402224	851282	1012810	1049540	575473	603148	654446	842695	705789	819687	701192	713010	640378	729684	807150	730787							99357
214.009@0.7918984	1166560	1057820	1168930	952169	943316	1829410	1745000	1823430	1589290	1117270	1454570	1296110	1288920	970433	1159150	564924	654049	721682	698859	710665	821759	1022040	913837	1059500	770323	825164	744773	862501	882214	879244	3074760	3023630	2653260	1827660	1807200	1797990	2371050	2070210	1461530	2172360	1545070	2843360	2082710	2223790	1955330	2869970	3053890	2005200	1495810
244.1408@0.79168504	139375	149086	163675	157874	136055	161852	158952	162216	182778	139485	155514	122758	148050	147332	152537				106305	130246	122973	134101	126530	143317	130509	127051			139883	115026	183535	202212	192956	184211	182791	195289	182045	174258	179466	196205	171219	201684	208542	171375		212838	239974	188820	218056
214.1277@0.7962693	81633	79264	76864	86980	64218		88181		99269			77398	64684	64690	73928	101446	108297	135426	78512	89905	100308	96102	76546	89978	85629	98796	80068	105318	105828	105228
423.0888@0.7981579						105653	101516	112748	84870	81785		75693				260273		289285	111192	94320	90273	103885	79900	95072	108215	120366	94282	119440	94533
112.012@0.7963333									727791														265399					253958
158.0192@0.79141647	581950	565406	536605	515471	346460	397082	378934	371512	371861	342266	521771	471784	465084	453692	574289							114703	124215	127854				274329			1492930	1436980	1364720	1100600	1108350	1153890	1242520	1152590	1198560	1164830	1090200	1268300	1293950	1158030	1079710	2164060	2256750	1746270	1870280
155.0687@0.8025599		432457	376077		365442							380939			416546			320009		238980	308960	407694	361535		309023		319540			316514	438410				420554							343706				702172			307182
323.1158@0.8034286						165757	131729	132753														163071	128312	149334				95818
129.0423@0.80683917	1720830	2288570	2427190	2557700	2153670	695353	682165	802002	797715	1561860	1659350		1619670	1613120	2234960	1911550	2652060	1641260	2863900	3921150	4900290	1723160	1909840	1152410	2906240	1513800	3045570	1744580	2511640	2558450	1048080	883804	1005640	922109		840008	995080	925185	987257			1242560	1057900	1656490	829462	1002700	1172420	845212	1065810
208.9832@0.80475867	91985	132107	112691	78823	113127	60360	55018	58875	62273	58521	63411		57922	108516	69509	69597	79753	86195	99766	97549	114768	85898	74902	94221	87112	111061	104870	73633	103075	100085	167121	159639	179587	156893	145230	132512	135332	113957	126104	159492	118622	136346	147094	136272	131629	130040	144476	129269	109630
343.125@0.83692616	129057	131524		159654	125892	292601	190929	234538	187948	229509	217795	89754	197025		134860		104675		167504	170185		321072	163509	226788		121828	185315	181974	280815	253500	110905	112633	108549	183705	160162	600203	126343	93187	87049	116325	114462	107715	78057	89426	183075	452171	477026	582992	393420
164.0469@0.8216166	4098890	4774250	4223230	4379220	4069180	7045720	6302600	7297100	5930660	5593430	5288010	4685130	4430900	182676	203202	5212360	6218620	6818300	172552	177472	196868	6317220	225782	5759920	4870550	219371	3807700	4623840	5412400	4771480	7762380	7842540	6730920	6300710	5895040	5933090	5487450	4794490	4881500	6477940	5053590	6368110	6962160	5849950	5005760	7438630	6985710	5683710	6199430
365.0923@0.8181		78370					85284	97201	85034			63909		64828									100728	96905		77635										76106
197.0791@0.8174736	1474950	1922880	1892400	1825550	1718720	2198850	2119870	2261690	2095960	1829860	1906070	1615640	1691390	1645320		920958	1117830		909936	998411	1150220	960263	1255760	1355440		1150820	961885	1186190	1313430	1219100	3528940	3688650	3169030	3279620	3231850	3241350	3179590	2918740	3045060	3549600	2893280	3789160	3429560	2824980	2617680	3563940	3882130	2745110	2992080
181.0718@0.8233														4426400	4094690				4276580	3911780	3924720		5572020			4644300
267.0981@0.82035303	198238	201235	180750	175953	157371	411320	408917	462537		371201	345185		250804	188761	196354				82342				140022					103735	108246
257.1009@0.7904187	766671	845270	730822	911782	576119	1214020	1094130	1195630	1107430	1048790	96135	789815	766154	840134	807983		1145410	1039030		875149	914566	971645	859665					1092280	1207280		159597	162865	185632	75815	130847	124178	219916	91838	193430	367344	86584		100702		318198				131851
458.1052@0.82699996									75334							180480		133719				302868	232651	239972				233559	182793	95198
211.0411@0.82525		148707		163592	165725		173050	229287		148468				134202	127864	253864	322663		232087	221228	280979	299756	262806		250543	264198	237801	272449	302264
343.0538@0.84200007						165865										344122	432566	396967		349041			252797		383175				319618	305275
205.0467@0.8076818		137890	162710			180954	159507		170037		225439	104334		103504		294745	204470	315830	275151	143142		388076	224088	368407	164651	291144	264836	340212	333168	297979
326.0706@0.839								178054						93788									228866	181042
436.1249@0.85509527		222082	116191		198156	371735	323118	383244	247433	247165			211219			409292	561714	366021		275476	240522	312479	463219	464659		292485		444899	395220	278806
189.0616@0.8362962	59432		64543	63325		264089	83740	73876	63463	71728	186808		65264	57916	59021	127864	157067	594362	124299	113172	117732	145713	103595	450870		122900	161886	99772	137598	142371
320.1555@0.8522001			89151				102662		100645	102007	107728					229417			171435			179036	176443	144218		162912	168339	173124	196623	192021
452.1619@0.86144006	80040	93826	101097	109681	88511	91875	88148		77795	101936		81868	99347	80160	86475	209885	273140	222636		148355	171711	140640	132368		213333	160111	169398		162461	168969
283.0918@0.86405003		488417	518928	535766			147311	215511	214636	294435	320731	318256	435780	389649		245073		293495	481530		553061		253707		328567		307434	294356	395874	377642	145168	149245		136360	136198	137964	185358		199954		148366	158944	165994	143176					150371
248.0459@0.87145835	287566	288587	301633	279504	248203	363029	324091	384486	347804	311790			248450	214714		1105090	1426040	1183360			447291	736083	661239	656313	840728	603128		963003	1178530	1098260
465.1575@0.86938465	162954	167642		183763	184163	56674	59659	72818	84298	117240	115757	140421	161713	141112		78130		90854	137659		139052	87535	88760	95550	97214	84876	101362	92376	134488	127716
449.1509@0.87189287	451795	478221	502639	485186	413138			292548	60042	377813	85641	415323	442994	437926	465244	70477	96858	84540	220988	103888	404226	230716	248805	73109	327617	220607	223763	67361	355008	351214
573.1531@0.8691		183637									102791	122930	144734	145586	204693					185786			80879	104450	102090
407.1408@0.8847619	116351	147350	138415	147918	121833				82373	93467		110064	113894		126713			83504	116208	127734	131383	75905	94716		95726	99717		82044	90888	119234
337.1094@0.88374996																						140116	127036					106345	86361
472.1387@0.8806									125243							107319		123722					117811			152786
399.1507@0.88393337	483604	660421	757297	785913	723616	269475	252186	294923	362827	438843	485573	513285	588879	588129	703000	683551	801926	1000430	913458	961840	1064230	549451	648291	693712	848058	899738	814781	618053	726344	776979
331.0994@0.8542941			161466		83543							258852	137960		146369				297532				351875				148896			129852	225815		237749				198912		209790	271459	226406		219102		194537
268.0803@0.8822	23197000	22532900	30422200	29880800	27652700	6380780	6756130	9374400	12494000	18107400	20647800	21403400	22009800	25518200	28284700	15982500	20295100	22072700	31762000	27599800	34620200	14427100	19395700	21377800	23070500	23511300	23617700	15180200	18143200	20963800	66359		67732	640779	63444		764198	104358		367767	73108	79598	354893	657198	72459			506875
442.1906@0.88432	214981	230919	219058	227780	213573	77031	92993	115511		157407	181045	176348	191583	199671	222499	107305	117935		187866			133016	149072	162685	150630	136760	154464		155668	162921
583.2089@0.885862	389875	439966	494206	448473	409407	153814	159313	221633	219504	300254	317961	332056	380080	359923	412874	107722		128247	269909	257031	290073	255256	279376	295430	265612	233690	236147	216329	296225	308428
85.0885@0.88788146		10830600	10453400	11529400	4991130	13599100	11766500	14529700	9893190	12420000	11566700	9654860	9742810	8627190	10082200	10819400	10716400	7183670	4823560	5354860	12276000	6400080	14130500	8813900	12999900	12858000	7835020	4957410	6812490	7789690	11298700	11079800	10094600	9919420	8833780	9375510	8772320	7126590	5806810	9124840	7745740	11149300	10475700	8445120	6993340	17065800	19030200	12934100	15303400
284.1684@0.90055186								109672	100625		84186							137742				152144	123014	151232	132051		118584	141328		105636		155925	159222				177302		194406	168624	159317	175956	165611	173960	158122				213611
131.094@0.8976834	87839300	100996000	98062800	103749000	89671400	129677000	112844000	134065000	119390000	114405000	109824000	93485900	95665600	86953800	94399000	98550700	130157000	136195000	104418000	99331600	106533000	131383000	122884000	130720000	114289000	110212000	100090000	109408000	128360000	115165000	107248000	105746000	96166200	95176200	84198300	90125400	86941900	71455400	72497200	93790600	74095900	99975500	98328800	82999300	71825200	145122000	159448000	114018000	132097000
293.1457@0.8936667	4758360	5142420	5314440	5448980	4795490	6475530	5350700	6702730	5960600	5383040	4996280	4666290	5007000	4784030	4648450	3216230	3758010	3435040	4415810	4289460	4601650	7707240	6944760	7499130	6229810	5779310	5431030	5757450	6388310	5285320	2666530	2979530	2874750	5320100	5386470	7073380	2705010	3378110	3376870	3501840	2776120	3685910	2468230	2134050	2128800	16054500	16818500	13346900	11621400
333.1172@0.8932											170794	156408											151404						121725								278134	502245		566908		621418	508446	530207				77197	448891
217.1306@0.9320166	2498640	2784650	2718400	2813050	2465520	3511910	3063020	3485530	3205030	2990150	2884970	2598930	2601360	2479580	2618820	5622270	6521830	6926730	5131960	4815120	5315860	5595700	5193150	5461930	5740890	5394970	4508640	5857460	6137300	5640100	1055520	1046900	912325	1020170	842298	880519	753242	680382	678243	871940	708025	910372	917232	812090	696560	1030230	1100960	871486	861198
400.1962@0.95080006																81324	119522	84284	98598			80247	83914				84746	75092	109781	94555
276.1668@0.95450014	103605			172075	145171	135061			120989			106128				246993	324324	289521	309973	303108		343440	355108	351623	353349	339507	329660	330030	402734	382704	189129	214611	176276		185584	206012		229205	213614		173637		162041	155131	158011	557077	581564	499976	417116
95.0344@0.93769705			10191400		5493540	15667000	13686500		14409300		12674900	11222000	9876280	9054580	9798770	220615		417657					392985	456300						295215		24165800	22043500	22900400	20147900	21564300	20519700	16235000	6167940		17846700			19384400		1317550		976486	1167210
145.073@0.9613021	343209	426483	389276		429315	515923	452483	560251		475805	449734	400035		390737	423113	960238	1225550	1079630	1033730	1063270	1293280	1334450	757317	1501130	1243550	1551990	1099360	1293130	1455270	1423750	726343	676900	646545	599855	553327	628341	548268			778997			586341	524275	307375	1800210	1844050	1492790	1358580
498.1058@0.98544836	234319	239452	246739		219463	154740	151306	181195	215484	260646	229526	261631	287952	247373	199786	200574	192897	208186	244586	228611	194635	150670	140145	213717	382396	366081	327791	285596	337170	323998
149.0501@0.79283994		2348600	2173690		1816590		3035430	3424690			2364340	2062090			2027050								520274	2815300							3443470	3450070	3144740		2508490				2229320				3230920	2370560			4267700		3319870
240.1465@0.9416251	208257	230814	204560	233143	195731	286496	253842	256590	291899	274137	279204	212649	256704	261570	215696	517249	545126	667839	410486	421131	462001	480306	416996	505980	449749	436462	458810	499561	523369	468410	90446	84591	84064	103643	162195	177513	82344	74194	149860	84098	132170	94045	93604	66615	130605	173862	93482	95463	77413
444.175@0.98484004	81820	89233	144172	125668	118513					66410	63285	63908	95954	79524	100228		110972	98866	202008	185329	190037	76823	96690	115252	129402	132950	144079	99852	165844	185529
384.2468@0.99744445						291484		308607	214637		174812		127067									853522	670323	599325				347846
172.0705@1.015	172003	187121	211984	233868		266723	218202	280137	212400	225862	229448	183258	180552	169027	211009	222465	287894	318949	260375	233447	233459	304007	291903	325096	397597	412562	354225	418475	348447	398591	172711	195749		211641							134173					313924	361023	285183
161.0512@1.0202334	891230	1049340	1200940	1226920	956035	1458390	1194490	1379540	1257890	1239240	1259180	1083500	1065910	898949	970355	3308470	4436140	4396940	4232850	4211920	3371350	4257120	4147430	4692640	4036410	4289660	3368540	3237970	3641300	3317750
248.0465@1.0311999	499877	611422	682600	672702	606241	639762	549854	627028	554132	481571	622461	540565	577142	520119	566500	1647310	2144440	2102220	931527	842522	900682	1076780	1080040	1168790	1317830	1361550	1296890	1703240	1865930	1784230
156.0891@1.0281724	231346	269873	258677		219754	381257	277770	371368	300564	331632	324247	258985	245792	233424	236208	772839	916161	953897	635823	639469	652881	1474090	1359270	1478210	862324	864680	696562	1057390	1041070	910600
159.0682@1.06164	113612	137063	148686	154338	124275	155355	139304	165074	151751	135293	134187		118275	114299	138828	110450		135920	106063				124687	114623		123917	105438		149474			136540	165455	159769	134479	135608	138574	131547	113433	163690	115110	163680	151096	121026	107056	336984	377806	277644	298570
333.0746@1.0669999																							147629	116263			82900
205.074@1.1089001					45107														102462	148739			168472	171149	233842	277494		153025	236787	216829
200.0679@1.0952778						59994		56942														65029	52821	70699		61664		60963		57131	59118		54216													107520	114299	73671	51372
270.0667@1.0994644	1058640	1115170	1203460	1262290	1156800	1104530	988655	1093010	1148280	1133450	1152830	1055900	1106830	1053370	1225480	1275970	1585640	1971480	3247410	3206740	3274800	1062830	1353710	1464980	1729380	1949830	1916410			431414
293.1472@1.126234	462943	419055				10688100	8858850	9001830	5647380	3806020	2362440	1549330	1000220	638045								2549910	1763860	1450510				1885030	1374690	775803	13682000	12051300	9357480	10875500	8117250	7174420	2879960	2608160	2106380	4886680	3639180	3777830	5012700	3628800	2204660	20399300	17325700	10919400	4377530
163.0546@1.1285																							67346						82257
262.0884@1.141857	224225	251580	251846	258442	232304			274478	262666	240239	249267	219708	227428	232077	250063	206515	252480	236993	203286	205114	208538	236073	235714	250403	228184	254870	219162		262584	250382	254011	239260	248020	279473	261841	282030	229515	230576	223155	265582	219327	275715	255613	248099	204065	359283	415479	319539	326678
317.1566@1.1506667																95646	110259	111694				130800	119022	120849	122146	93949	100611	141801	133925	108314
193.0406@1.1635715																1032130	1303210	1516260	1262020	1139420	1183000		620405	733466	751090	799203	665801	156498	211125	168856
126.0648@1.1600001			82758	85474	82302																		95154	119946																							74987	107125
471.2323@1.1672667																234700	294009	290587	160998	143041	133822	112684	68013	107590	171752	200749	214550	143486	149903	153375
325.1378@1.18																64991	77809	76786				68171	58869	58645				67754	67863	53583
366.1452@1.183174	64116	85373	81569	80615	75906	66960	68019			82084	58677	65187	73440			181797	198179	212782	178093		144581	129158	134227		150629	159857	153195	153157	131740
249.0856@1.1796	668739	711432	799579	815270	720365	263195	255800	268847	419037	479759	539057	553929	604518	645267	825735	507621	540375	496806	1066180	956595	948970	1147800	1235970	1398660	690788	771148	664315	846516	1089980	1082670
246.1209@1.1845664	166602	185879	212060	211331	180630	197543	171147	174277	179840	188427	169325	166681	183915	168028	185527	247627	295103	321045	261183	256417	263203	231423	248438	255193	298325	326536	273054	304078	343712	338904	156327	132167	143951	132373	142622	126745	118539	129749	126245	142653	130898	144335	131760	143015	111332	152246	180290	134927	145751
320.0531@1.1899167	116547	146077	145912	142279	122638				127648	98054	127781	99590	109573	162539									95534
533.2211@1.2303334																						468828	318932	225296				391829	333087	275037
208.0843@1.2267116	124891	152352	156338	177964	149060	180085	149710	184957		168638	141349	126125	133559	168431	178941	160097	194160	187098	148536	157185	157890	195285	172969	168039	187553	218918	175540	173825	200568	182099	162855	135064	117234	111500	101430	136644	111046	118967	106617	154925	100411	126167	134112	132709	110437	170477	184732	138724	164916
384.2268@1.2305386																133872	133043		187312	207411	179164	239129	254471	307963		217101	156116	168317	240569	193637
254.0342@1.2376956			112919				58800		70881	76364	85740	84256	84648	88992	99807	127989	142306	151505	148313		142151	182595	176406	188446	189607	177039	143321	181873	186348	189834
278.0936@1.2416888	510037	557165	565231	543815	522951	559126		500644	574962	595487	603221	534963	579780	572742	569965	745507	685016	627236	518907	443663	420398	1021220	1046600	1105570	751420	684322	504379	1541810	1752460	1582740	93857	89295	91690	95085	72816	98113	82548		92997	89304	95161	80796	91250	90914	67827		122154
403.1849@1.2516665	87617	103139	114165	107047	106046				70353	76538	81433	78185	79938	84057	105301	788304	897664	1105680	805005	839652	911118	353818	399747	509326	444942	431539	391998	314518	365441	401851
397.1301@1.2547666	232304	258431	265274	281420	274974	200266	194822	163357	192560	194159	188706	184052	181745	220267	256062	391373	344639	425724	456026	437181	540058	441069	596761	577922	492116	472790	478973	458692	516906	588541
482.2151@1.2544999																							80509	85136
106.0419@1.2743156	110402	148585	167169	195953	167325	139223	133738	129512	165532	145663	134958		121052	124017	149496		176424	179027	136599	155303	139718	164790	145715	178058	183205	198164	135824	143972	170060	154479		114953	119227	121276	120793	140946	114795	123341	119410	156892	118911	156798	138439	130758	91581	156042	181020	115729	130076
367.1233@1.2807429	149320	153372	120428	130193	124996	134577		168855	177907	143359	159308	164228	143053	157605	151224							141051	117036	126174				145997	122300		585815		512264	304295				158407				542030	404628			1555150	1719720	327313
102.0473@1.2731526	6243630	7769770	7797020	9325190	6720090	7034170	7684780	7621510	9378990	7562540	7890780	6178220	6304870	6384770	7706710	7412960	8826100	9829770	7560850	8244100	7184950	8484090	8836250	10063400	10053300	10259900	7292670	7769840	9534190	7893100		7218110	7113220	4842270	6371890	7790760	6183230	5237280	7061310	5969360	6215080	6933120	6919350	7505930	3258110	221400	10454700	5278730	7578750
165.0767@1.2748134	96572100	118545000	118588000	124442000	113027000	136285000	126849000	112997000	130903000	118898000	115184000	98445600	100986000	101075000	106012000	114151000	121338000	137646000	110955000	114803000	109044000	130458000	128074000	135027000	139681000	132542000	106330000	122409000	131945000	127061000	120879000	109982000	110591000	107744000	103503000	112882000	93021600	100010000	105714000	115768000	95483300	118627000	111484000	115954000		138438000	146437000	109410000	116980000
148.0524@1.2733036	505679	649933	631741	802245	647062	611185	620265	565971	654976	584060		487136	477857	499995	635972	549951	685336	750319	576330	580221	562806	639971	635736	727133	468398	474040	589404	572961	697539		580038	521958	493497	519215	504462	580109	527959	551024	568437	376712	481800	648954	572269	621164		730562	682777	496151	584932
349.1132@1.2783157		823831		848726	827251	622614	592390			744073						469018							825741	860337					703615	720481				497107				255179						226081				1211720
365.088@1.2796249		502152		536918	521577		300572			383979					423304	677637							718597	727393					825718	803030																165430	169957	155841	96669
183.0638@1.2804999					169022																		537136
772.1586@1.2822						146171	133736	121516	134338	177645						222847	253461	330113				148644	123334	101488	196480			144637	143489	111822
285.168@1.285																						201902	174509	188402
471.2789@1.303926	245150	201989	197086	221554	213614	885557	798210	743468	668072	543898	476677	358315	322154	228719	147877	859372	774003	836715	317960	334907	307924	1540190	1204410	1073010			147433	654687	491603
327.131@1.2958945	5493720		7333420	6068320		5073510	7108670	4846870	4481220	5649700	5585710	5257060	5458950	5291830	5584040		5986130	5787960	8011480	7902160	7818890	7567300	8836540	9486530	9312550	10018400	9565200	7320770	9465520	9383540	1429790	1349910	1386760	2383480	2467070	2489190	1397200	1411960	1624400	1666580	1473300	1676270	1162400	1244250	1192660	7941920	7482510	5623640	3468890
379.1074@1.3256665																		227319					170858			129238
429.2518@1.3353846																70502	67652		73103	75101	77881	64483	70520	80486	69953		61701	67086	69147	72241
346.1279@1.3364285																				61471	78954	169643	143773	159203	95431				112826
218.1173@1.353																							77488
285.0905@1.3576922										91916				77344		136735	166626	149089	88583	95196			96289	116831	102902	94466		125682		118804
127.1314@1.3599374																83572	80587	93519	104403	100085	92550	68087	67273	82638	108255		74835	108772	120643	121654
188.1106@1.3655714						95170	95845	110803		83369	88669											204336	136735
347.1541@1.3745																	48992				77750		76072	81931
310.1159@1.4127346	263204	336204	399011	425007	362730	379674	326061	245221	290683	293085	308462	263871	262478	279228	363420	675033	549793	732811	711933	673779	759638	566805	650626	667037	729900	783318	765990	695189	938466	948588	80824	66340		78240	115663	86525	77789		83485	70783	85402	80583		73449		129347	146854	90977	90561
350.1524@1.4177501																105045	112915			103822	102444		91559		112481		122526		85426
218.0715@1.4203335	1119480	1375470	1496070	1467240	1370430	1792420	1585350	1368350	1576690	1465610	1446140	1195360	1208360	1096080	1285890	6150750	5526730	6340400	2701260	2682490	2536700	2309920	2147000	2507110	3155510	3213050	2829850	4532050	4720160	4664110
415.1481@1.4288126			61089	52437	52805	205455	180213	102988	89446	55886												53652	69987	84817		51757			72498	80050																112135	61613
250.0694@1.4335334	514987	585991	578940	544365	548110	410457	384352	363439	406051	461606	536429	481205	418832	422177	543870	329395	400936	385717	519560	649908	603075	358994	330549	467395	485151	572138	483079	406231	423640	399909	482588	372764	347409	424019	429456	473677	266495	337545	325212	292800	254742	265738	334449	329893	271748	511469	765559	555001	311174
514.3223@1.4548						156420	126397	133650														188267	97386
214.0402@1.4685358	93268	118173	127006	130893	122924	79114			95555	82639	76549	84564	89888	95685	122332	130894	124399	147463	139459	140779	149645	100601	195530	225236	161305	185042	156903	193565	197196	225409
297.1208@1.4583848		129512	142405	127839	141084	229975	209103	133283	157709	137075	118244				129365				120440	110979	126167	162236	153326	179624	112546	154402	147234	135830	132714																	217638	173980	124091
475.2205@1.4888463																122586	86870	131665	82184	80711	85074	114455	113871	109620		113844	91075	98916		122317
437.1885@1.5014287																				170198		163056	146244		217275		210382	149964		108694
360.1482@1.53475																						117878	132084	120671						67360
188.1156@1.5337691				77754		146413	133153	145890	117505	127445	126657		113973			194217	149767	159202				270247	233438
245.1197@1.5389231																83534	68599		110912	112217	96314	193758	184233	203259	126015	94575	99441	76519	59098
664.3369@1.546																							291950
464.1025@1.55075																84845						116144	110362	83075
232.1496@1.5695997	149592		169000		172625		170811		196463			170726	165837			364645	340891					280026	275605	286616	327283		291257		362766
194.1148@1.5926	610669	575318	705915	773304	719174	790056	667879	712381	803903	708251	690202	645534	629591	654488	732734	542655	497347	499329	536403	494835	518144	643198	612609	670627	612061	602875	687758	513528	550233	528715	684049	565777	585046	620283	661090	667751	472880	474724	454447	490699	436296	527475	750717	831396	648929	533149	660441	482618	809394
289.1089@1.5967143	60437	64392	72991	71622	74994	123353	110046	123733	131905	90994	85373		64716		80589	175729	127423	135101	247180	265345	246444	437773	442285	465346	245944	235932	231986	174654	191659	204962
492.142@1.6126206	196402	141570	227184	171043	279349					127501	170417	119302	202599	139071	195539	237385	219270	313501	328061	258178	458386	180341	191990	159177	259568	306222	263711	208718	203185	228237								65034				56804
257.0677@1.61						233479	230784	317023	338616							1289520						920873	833879	1069080				1157080
219.1104@1.6127167	34084100	33556000	36435700	38826000	37188500	37380200	34846800	33952200	29268200	23061800	39285100	35647800	35664300	36450400	38463700	60740500	62697800	62434900	58841100	60453200	61553600	60328500	58097000	63606400	66400400	66173000	62019100	36937100	61444800	58725600	8761090	14607900	14966300	16086000	17506600	17861800	13309900	14142000	12788700	14496100	13442400	14319100	13985100	14987700	12653900	14280600	11300900	17428800	13725000
668.3448@1.6154287																		204800	111784		120315		232187	258743			159531	268295
314.0554@1.6145319		108140	161175	146914	148636	170509	131071	172689	182476	190518	175126	181005	176867	179014	152099	227838	219198	223957	221150	243304	226258	237009	217601	268723	226066	256654	196048	225203	288151	212131	107089	91931		110557	101161	100422		101840		115398	92042	131235	111770	119246		88606	116760	97044	104793
350.1682@1.614																						100966	96298	74403						77403
430.1585@1.6295713																96195						135504	108263	99467				132067	151834	150636
933.3722@1.6311178	131169	133353	179083	129672	172701	286792	267342	188055	182412	248374	186286	206777	199138	197243	124136	107817						234075	250842	283991	136536	130373	113543	258660	166274	199113	328979	274590	264801	292425	280648	216436	193796	213561	195795	169235	232399	229584	256419	256319	167790	218481	192070	224903	162886
311.1248@1.6424255			186350	208938	191682	511285	476042	427037	460684	368545		247700	247598	214661		183590				98625		388524	313074	344434	179605	141140		258035	233921		513161	347048	350526	338756	339571	332209	252038	202133	221356	286139	261314	287385	346197	349214	272154	440347	491159	295766	231324
380.1789@1.686						191537	189353	150010	209421							314198	134777	161102				331821	281584	253492	133721	142050	137765	334753	360015	319503
231.1465@1.6948	6710500	7348330	7542650	8150900	7640190	8723070	8177200	7995750	8891860	7937240	8026410	7082520	7185680	7131270	7567160	21875700	20587900	20987000	17014800	16670500	15661500	18574700	17344900	19448000	17748300	19077300	17567400	21457700	21806900	20547000	1053610	847894	887666	988399	1003360	1080940	819015	870442	732182	918449	819481	969607	893762	979331	782863	859023	1132010	875652	770564
175.0663@1.7269287	1122870	1272490	1288630		1379030	1718420	1614330	1539150	1789610	1525640	1438720	1203750	1234760	1163320	1476900	4047160	3684990	3779490	3566830	3616830	3328130	4120330	3644800	4291410		3739950	3311070	3659690	3700290	3048510
383.1069@1.7987369	254443	269965	267248	288948	277169	905339	869147	784240	1125140	905930	490268	409344	385441	270240	307946	1208770	777706	826164	604760	520672	417407	1002910	989226	1048290	933511	861908	737647	1026980	1055600	1225090	187410	94497			79764	80079								78126		347009	354375
421.2046@1.7878182						126501	142084	97198	131807							161854						313523	241955	222325				299935	266560	275555
317.1585@1.7998002																103551	84238	111928				71386	65538
476.2048@1.8021																			109147	106366	80810	125251	117204	126344	86291			107237	95606	107067
506.2465@1.8176666																						124905	127855	138971
559.2384@1.8182725																			128612	112312		159394	165845	175386	121679	152422	141739	161968	126351	163576
302.1469@1.815																							45223
676.3528@1.819			226945	226267	227548	239338	240118	202137	221662	215487	319966	290197	294013	235014								780335	638389	603581				482967	398791	352538
482.1131@1.8480002	256390	261200	256695	243054	247456	448797	379407	322465	553195	580970	411266	363206	373669	267749	256753	149221		122534				316537	261864	270442	255567	282595	217792	725461	511428	412291
587.2536@1.8209	197223	193602	198568	196305	175588	156504	164285	155682	184531	171564	242319	228991	243999	137853	210793	357607	413085	278660	527878	493986	463422	692144	529200	625258	501177	635093	544653	650937	719189	628285
514.2747@1.8319666	141407	137255	142047	147482	147887	305490	291440	280552	308392	353737	248937	207799	200349	153678	151620	764956	800502	848471	775962	686176	529305	1455680	1375920	1371930	919784	895822	834799	1396410	1273760	1197030
205.0415@1.8454001																135153	123964	112766	78267	84098	65757	121054	107506	117523	88567	105789	83390	108015	99913	98828
464.1025@1.8488001																299096						385580	346035	236480					140892
416.2375@1.85364	63895					160698	157388	145365	159678	144719	113144	99942	93542	68131		548917	489758	496040	403104	393166	329406	385497	360611	374113	349128	354273	313920	396855	385897	402163
228.146@1.857625						83979	84539	66901	73672							68773						160053	103841	76121
301.1883@1.8642166	1364950	1551170	1610580	1665030	1618240	792021	776385	732473	1048780	1089480	1270000	1214010	1443230	1400850	1543900	2184000	2240200	2671260	2226570	2383410	2446550	1151880	1392060	1604960	1909930	2133020	2128270	1340590	1563220	1744840	1106960	1183910	1473730	1510660	1728960	1849390	1889890	1952420	1920180	1562750	1538360	1747900	1532340	1820010	1740650	972649	1242280	1251060	1835790
358.0955@1.9996																510263	313916	198929					195608		198139
294.1171@1.8575																						111343	95075	93010				297836
303.1253@1.9740435						137669	136399	116207	129904	120801	94841	80279	75965	66855		98247	90644		125765	128407	88488	550506	518002	492017	192104	193659	147607	321926	289344	298821
730.4179@1.9711998																106826	113249	135521	134059	163440			82228	92274		107361	101223			96574
233.0718@2.0675924	222750	298535				585723	518293	462800	595680	440935	310538	269600	328703	286152	316223	916050	801826	780138	719139	657165	603776	892522	890108	930130	831596	888676	802843	1129300	1059470	1136040
317.1584@2.0014002									92052							208765	199111	202625	115422	139222		183527	193037	194759	158224	173026	119664	180787	203876	170083
408.1744@2.002125																	94270					130004	111451	109320	76228			160477	140442	153351
560.1781@2.00975																							124975					164389	171324	158669
126.0316@2.0454042	381276	446742	562833	650950	598050	902119	904270	626888	1225220	1041840	566957	433853	606708	546235	603623								454781			290869					1908890	1359880	1053800	983236	774024	928039	794303	869900	744088	917889	774095	1014790	956310	823930	583549	1471220	1974310	703962	914245
374.1807@2.0552728																		127191	103276	105353	138567		93400	117067	77094	103970	110309		72996	92850
175.0666@2.058467	1871000	2025790	2201610	2318370	2194500	2895180	2665410	2338900	3031980	2464400	2483990	2102380	2477270	2316770	2428180	7053950	6698520	6526590	6520630	7336780	6787340	7707440	7510700	8092900	6400110	7450060	6806100	6365170	6253410	6986980
693.3798@2.0687						169294	158145	125936	145341	109255	157483											439901	333859	271009				173266
278.0396@2.0893848									129567							243694	193034	138299		119165		281285	308369	287022	177290	177115		212936	206119	206756
324.0819@2.0913334																						101993	103931	100578
257.1617@2.1453018	64265	73287	83218	85830	70881	64734	57760		69327	67440	73438		74403	72252	71776			97230	73154	80351	110272	81949	76291	90327	70533		83443		79795		72310	68058	74009	72572	72201	81046	79258	95936	79366	64494	68620	76491	86113	93665	83434	64692	77639	63356	109708
348.1331@2.1924446																						183192	184003	201618		186885	153436	179839	190910	170264																164432
366.1421@2.1916945	1770470	843933	453061	451003	467922	4538440	4352060	4034160	5015690	4707640	3026740	2600140	2264430	2160150	755951	4047720	3830510	3910080	3310130	3665690	3243800	6968570	7077960	7444990	5798740	6023450	5262170	6532050	6709120	6972690	1674190	1600580	253376	242828	240571	253698	109071	121629	227578	141719	131539	148310	383032	93573		6677340	7411360	3580410	323988
528.1964@2.2097144																		116711				130279	160398	173516				154030	132579	143836
207.0389@2.2																80739	82312	81036	77295	86124	92986	104660	97228	103656	91338	97856			90483	90423
391.1408@2.2382495						218902	202357	168487	259437	256519	179078	130965	113589	88679		881712	763668	816112	195326	178331	111092	782583	825735	802432	546622	571668	407900	534865	476824	376225
331.1732@2.2503638																84330	82402	101700				103914	92342	72704	86922		89226	98124	96092	107181
299.1491@2.2683332																235293	205683	235482		154195	140434	106356	122050	128862	127441			119393	132757	120940
201.0785@2.2695355	80871	112078	102940	116482	99100	115055	115333	118155	135414	107967	113234	97539	107738	110359	100487	79714	82510	90572	79843	94137	116420	127090	125382	123747	95893	106130	109403	103878	111959	122345	127752	141548	138649	129272	121308		105149	107956	99292	122056		128051	116597	108426		144998	154183	118514
413.2261@2.2784665	203838	243582	230411	207649	214390	140642	145468	137768	137512	127205	218524	217245	224075	229830	251086	365887	366568	426234	546616	572237	566281	594743	622651	638806	482340	514710	599402	569451	555287	552732
503.2367@2.285																261934	278060	269064	188607	209552	209002	86982	123770	126064	176276	174715	176833	137910	150396	136009
306.1271@2.2955																							106912	123487
408.179@2.3028169	4865240	4757880	4352640	4444980	4275950	3750630	3553960	3636060	4014740	3527740	5985730	5525680	5447970	5330220	4688560	5897710	6039960	7200700	6785200	7293850	7102020	6750950	6877060	7011420	6664450	7152430	7567480	7284470	6995930	7474370	2522620	2823990	3464310	4223330	3726400	3900940	3132290	3223770	2948570	3143470	3016970	3048180	3792850	3743270	2857870	2584110	2851450	4067860	3130530
141.0569@2.312																							159455							148394
187.0626@2.3044333	29319200	34898000	33488700	35578300	33050200	34524100	33075200	30799900	36239200	32138200	38876500	35157100	35803900	34719500	36008700	43304200	40865900	46901700	42484000	45963500	43594900	47901700	48049700	49923500	43156600	47838900	46045200	47003900	47877300	48234000	29786800	29263400	28755500	32413900	29786100	31059200	26578900	28361000	23885500	27512400	26535100	29700300	28321400	28939300	23652900	32285300	34223800	28934800	31218900
811.171@2.311174	455097	241615							125101	236137	576001	530050	474933	474181		1179450	826361	826550	615252	701492	768385	200760	281888	602499	491072	495234	487088	280630	426571	991272
770.1439@2.3125458	211969								170009	269856	337768	329481	324353	313641		569529	435032	443847	503632	555112	499385	264016	410975	526224	303262	332588	340607	345832	486472	529352
327.1314@2.3071957	79666					3218120	2950760	2687430	2504800	1732700	675130	379401	231231	144443								1502370	816384	706563				849720	561490	405358	3530010	3311650	1833380	1195240	992719	848279	317451	287714	241052	500905	415410	399645	525072	409969	241504	5356280	5245340	2436690	494263
360.1466@2.3237338																151087	138706	159082	217087	243595	223968	438301	463223	497863	250706	286768	283558	197827	196964	223158
560.0656@2.316						270156	266040	237816	241741	176651								114145				244725	154353	123785	146016	149609	148180	168074	126549		355988	380682	385020	312383	133292	113795							251056	168986		307366	341520	302029
226.0711@2.3070755	144043	243412	267976	289920	275216	170758	165159	208457	143507	122436		110172	131410	144861	309353		90196		132161	136855	136438	178294	212476			123182	125691	150783		107292	185679	161282	167234	252752	309769	333726	290420	313635	284341	313026	307503	355707	175660	223685	303338	178483		170499	303468
606.2646@2.3321664																175661	178205	197752				158813	149114	161359	162952	179689	161759	161116	157685	160022
546.2083@2.3638																						171887	169954					144574	194867	151363
177.1257@2.383293	118504	161016	154110		150375	190480	174811	161875	189557	171197	179341	163374	164656	155804	175050	224924	192839	235594	198081	210574	171160	206183	249359	279810	237717	246491	211433	240529	250050	244537	172191	150670	156017	177277	153234	170776	129240	138555	118426	112088	123907	149281	138848	150279	116129	172445	182951	142611	157538
337.1627@2.4461176				78039											95162	301033	251512	313822	271239	294959	265783	168534	195900	228766	243677	258186	232963	301197	272033	282823
553.1944@2.4858334																124484	124128	126880				162137	171848	191871	230394	225115	252115	163492	194622	208653
260.1368@2.485717	449689	427436	365657	389596	356095	564127	568807	541325	631834	737209	864585	804983	539968	480232	417640	1454030	1319100	1520240	1220990	1271500	1255360	1230940	1301270	1543490	1736000	1751670	1718990	1723340	2014770	2111480	273930	239776	201442	187522	145232	153729	126442	142939	116711	125981	132661	138478	192931	151764	118830	260927	279111	209209	111627
338.0955@2.5048																						242109	216747	200991		204366		123745
324.0823@2.503																						117536	108517	105013
432.2001@2.5807002																				87955		130942	139470	191859	164281	173429	154186	137190	181696	213944
380.1785@2.5806842									84875	99101	109444	96573				202267	168427	183682	110005	101016	97485	284149	285065	308773	312689	301799	294705	330532	351496	403854
356.1039@2.5861																170314	129857	163633				360279	370696	379537	270421	229016	214674		111641
418.2064@2.5776668																						91493	92952	95091
228.1126@2.5860002											69526					109261	100701	110834	144714	144943	132172	215229	155968	204536	203080	242601	198887	149913	173610	198979
245.1196@2.6008332																117563	103203	95359	161808	148114	125316	228373	232214	243593	163839	119478	104549
113.0838@2.7468162	163499	215415	230761	234858	222217	307135	251996	304010	361057	296145	266350	226188	235926	223176	244630	449727	347856	352000	303185	328826	337352	380980	348868	396244	340112	363212	319060	413300	448878	375016	269405	261026	259228	271602	245237	226363	167539	226907	165820	285118	269305	295574	302646	238694	160771	250273	281211	176741	325743
335.0603@2.7769566						257052	266710	280155	365633	360435	380168	336035	263607			1382820	1305710	1217200	485794	375562	320996	897912	1016440	967437	1101930	1213700	1021100	989228	1028900	1145080
338.0929@2.8081334									96203	104884						169027	142465	163979	125316			327937	340124	262520	310064	332616	283642	211907	205404	181561
159.089@2.8020003									95808							138034	107453	120536		95450	115744	118073	124553	135075		146907		175113	151934	117812
306.0782@2.8306668																							66575	91418		102549
143.0582@2.8664615								124293		109196						227830	207172	202480	159804		127560	266306	234963			191721	139376	229538	150969
191.0611@2.8685277	493331	488243	515485	562125	488384	950000	913739	897562	1065590	878641	803057	622390	792655	645142	511703	2129390	1695270	1783960	1335210	974051	1134500	2410890	2169400	2282320	1260000	1594280	1086330	2179470	1974690	1809810	153811	129169	127592	129198									133675	125070
380.1783@2.8636665										91398	94778		97620			244795	233121	242885	118570	104977	97550	233730	241616	232814	267872	278159	247179	287326	354342	342712
260.1371@2.8887994	1832300	1768840	1707770	1923770	1741990	1504710	1519140	1643620	2109490	2125250	2362670	2197900	2913520	2093860	1978250	4980420	4596540	4936260	5834170	5355260	5247010	3752820	4084990	4634010	6037590	6465480	6068670	5139580	6360570	6710220	818158	730307	726599	737201	560293	565238	389476	404511	377262	385306	389169	432278	706642	730432	373575	811246	907483	692291	383459
238.1411@2.9126499	349539	367977	395775	408819	413531	367684	340708	389311	394922	377315	372025	340376	401114	374420	319710	200101	189283	218905	263036	185342	194249	307732	290874	299697	243876	253576	365294	204200	220683	216225	326310	334602	328329	369057	357193	365236	235139	261314	232812	188449	213546	257432	320860	311698	301407	304973	330022	285777	442025
243.1469@2.9626665			80215	85509		79090	76426	78715	86573		84107		85964	72840	77138	202519	192792	192200	152164		147851	200618	174262	189146	183815	197459	179775	192403	203641	196030
233.0717@3.10025						203557	202263	216367	248569	234174		173980	194491									507033	531582	498213		544786			688877
177.047@3.0993335																203430	171564					247118	88857	245414		186365
159.0354@3.1100001																		113079					153711
303.1249@3.0992663	172138	171762	175972	171974	158030	160632	173666	189977	206398	201850	230166	205737	229702	201939	187011	535253	505652	516435	1140490	1095560	1029050	1324190	1435490	1514580	960357	1016550	989768	417114	459849	444089
278.039@3.2328331	335317	290100	205322	243896	226752	600349	614205	645572	976876	924276	888160	732574	805954	552343	232962	2310930	2052570	2391800	2729810	2576410	1570600	2433360	2728390	2954220	2753630	3278750	2747790	1878250	2344710	1990190
484.3512@3.1910834	474748	596768	627913	686635	578965	385948	352114	380253	476258	453836	511428	483205	543639	538453	580855	1107190	999648	1081570	1005890	1095890	1038900	676558	707109	799145	854788	981516	853422	695187	803802	838903	526031	578189	709675	622163	658210	785918	669871	734211	673110	603399	554050	680459	663987	687485	701221	401050	477911	446959	777402
473.2824@3.1992857																133624	146749	163395	167907	167732	161589		99233	97716	127430	133645	132116	78356	108938	98349
359.193@3.2079828	135606	153088	165298	159858	161324	98983	91011	96958	129161	128392	141181	136801	149058	145272	151706	195616	169008	195117	144369	171029	149617	115444	128671	130492	166868	176819	173422	130632	150541	164169	119729	144186	161137	165135	166057	192548	165851	168302	168950	134924	134341	141278	184021	186236	174482	138876	155920	158036	188310
173.0143@3.2285																							218077	198858
539.135@3.253																							299232
422.1885@3.325111																			143151				155399	170938	183819	202423	197480	167437	222566	222145
351.1421@3.3431666																146709	145170	178990					90199		108088	118980
288.1137@3.4208462																95332			188378	173378	178997	211813	341741	381624	212917	224720	200382	122146	141637	139687
129.1518@3.391778																168938	150217	147652	139167	163198	127323	113986	135858	124734	144990	149150	112891	168474	195963	167835
232.0879@3.5137665	1017600	1208750	1071740	1218540	1043540	1040410	967648	993391	1221250	1048130	1077510	911998	1003160	1175380	1184260	5941130	5105010	5713000	2589270	2674650	2486160	1819260	2054840	1854960	3188600	3671840	2937870	3655220	4125880	3689450
565.2853@3.5706																						145973	150620	135556				137725	118712
288.1141@3.5968335																			174038	176416	136471	199167	225473	263451	191107	203174	190500	101451	130765	147794
473.2298@3.5909333																318400	287109	354220	563511	523578	566214	364500	386736	334813	440249	517942	443497	241290	241718	175646
380.1686@3.6722																						116985	100411	91253				103880	97785
245.1623@3.7055688	3617450	4515200	4285080	4349860	3946180	4451780	3934360	4150260	4587840	4143400	4319470	3832850	4413970	4297390	4456640	12945700	12500200	14719800	10371400	10415300	9848790	9873510	10014800	9793450	13232000	12366100	10890300	11975800	13488600	11920000	422582	432111	424972	439753	464082	462825	366574	428344	356808	343469	348513	404891	385138	391212	370305	390243	434639		326869
440.3248@3.744114				80541												99047	110703	115594	78224		73455	77496	85535	93576	103836	96247	81612	67234	105909	80723	86930	78140	86724	82907		86683		74869					95946	93093	84085	72565			102914
261.1115@3.7849085						141010	98286	111041	112769	96725	115639											334062	280952	231661				174608		210051
593.2434@3.8661668		100181																				323066	272234	270534				286131	279379
170.9987@3.923312	104155	147991		148691	138787	103334	112992	99258	155985	167083	167683	147267	207907	195686	129611	218175	253544	288179	411143	379235	359499	191874	262139	274179	394576	321494	316233	272880	350124	330057																100499	123679	112329
294.1211@3.9100997	1215650	1162310	986468	1150690	1029320	422307	404936	419049	638241	999326	1187860	1126640	1385810	1340360	1124970	2427910	2599760	2880830	3475950	3811140	3856590	1134770	1589510	2105780	3429950	3829960	3415980	1868880	3012850	3605160	223461	220342	331905	411865	484708	542871	199739	158365	133013	386537	387931	190649	373323	459303	305069	222884	327693	420110	315656
412.2046@3.916																							119366
335.0601@4.00556	375473	191273	120861	162480						277418	471855	409173	482411	449195	164041	1755560	1867980	1703370	885633	1040030	993955	385831	428578	760491	1596850	1586650	1256520	393590	871528	1633490
245.1624@3.943031	636514	721774	705951	766575	680755	734060		660812	697110	713253	690337	604655	756012	811419	700847	2575960	2601750	2960610	1867560	1762780	1624280	1755550	1761670	1795440	2200070	2281360	1980310	2196070	2509820	2283050			61635			61845							60369
288.1139@4.019273																81129				182220	161877	154101	150663	175749	196536	195424	160245		90813	132156
434.2164@4.0155168	104718	175435	170944	191077	174210	109898	99830	92968	108177	117205	106639	98779	110655	109436	189862	220465	322904	365344	375915	389656		450457	451190	477027	454154	477807	453170	428201	263297	420849
633.3321@4.080214																217422	249743	277113	170944		270991	292529	303867	256207	391673	282587	267966	352507	395291	266941
201.0438@4.1341248										91678						113922	130527	151670	120851	111097	109069	185859	196599	188976	158630	176466	153137	180159	196792	181616
647.3123@4.1244664																149913	162396	212258	244977	281098	367799	118546	150078	138844	217868	233040	229752	152184	180684	204386
179.058@4.1588335	1282740	1362650	1179610	1476740	1309140	1489000	1350670	1408090	1500030	1527340	1672650	1507500	1990690	1922790	1422360	1167080	1205040	1358010	1166130	1235260	1188130	1354300	1400260	1517150	1467680	1602580	1159180	1331670	1481900	1719530	1750100	1684110	1992120	2443730	2262140	2640990	2021170	1591550	1115050	2048260	2171510	2033530	2113500	1934630	1746090	1975530	2175040	2239320	1994800
104.0266@4.1600356	121716	126401	118511	155852	128263			133257		152195	153097	132697	189110	188154	147052	109873	125799	148785	123660	124289	128935	147747	176338	147372	165789	186100	124945	127201	156508	171095	182555	158251	178013	230594	206142	244104	182195	163545	108149	169383	196334	193461	205697	177053	138892	183570	216464	195204	178251
189.0819@4.1477666	851528	942573	830348	961112	846913	942886	861787	923322	1003490	1055940	1111940	935827	1232260	1261970	1058620	2900160	3147150	3649570	2659000	2790750	2591810	2751670	2685990	2788580	3074400	3216750	2582010	2385770	2744190	2766210
173.1048@4.15375	373049	784958	743277	534725	464934	809010	454767	490238	424246	460296	729543	626525	851927	521525	866016	390181	671750	489087	713035	746206	767038	817101	785784	763295	435119	489527	392467	680429	743211	434340	501776	732179	417296	425454	712065	865961	400461	931666	684944	683446	753603	719666	769266	706209	572199	481485	497380	636097	743555
600.3258@4.1805																639640	726716	848155	597614	661645		474132	593009	496311	821540	758650	713448	539638	519660	616793
288.1154@4.226389											92580		100522	103526		131231	149162	159829	235718	281969	244302	263370	264172	271908	333501	326517	263519	131704	145502	197498
348.1421@4.2088227		66855											78786	70463	70208	97412	97137	102827		84769	82659	290535	242901	215969	85089	97090		191784	178008	165513
419.1798@4.224																						165996	161034	141220				94991	90986
253.0947@4.2402935											75774	75082		91272		160344	188704	188189	158786	174410	183700	84687	89121	106999	189162	194531	147599		83315	157703
802.4777@4.2355833																		82232	114673	107073	104275	182847	161042	158492	102923	102957		163278	168995	148009
245.1623@4.230864	201955	243922	215783	265324	216914	236059	217641	226780	247082	230979	236328	214928	261397	268846	247851		330412	387120	301671	291749	297007	375263	357620	356260	376277	379065	315275	372863	419488	410842	201021	179503	204029	218395	190653	206363	165131	187038	147368	159197	164343	176303	193755	181245	152302	212880	253082	207500	172720
756.3943@4.269																							116992
518.2701@4.2875															65327	152582	168431	209998	227953	237061	302054	134736	144648	143818	230375	237474	229828	182895	230926	215048
170.1044@4.335																						107420	80178
302.1743@4.323643																81729		87108	111298	126123	125733	78187	104205	108364	102976	85198	90286	83785	101966	100429
906.5253@4.321393	143546	194051	187790	229290	201797	88695			112001	136676	141674	135574	155088	170242	217130	417254	417595	480421	666084	672972	724243	444799	488747	523847	522840	542469	516321	524128	589870	555718
287.1837@4.3191156	167080	192810	173297	241157		214583	227182	221674	222024	217175		195138	220778	191384	218855	334576			325120	322702	325296	990636	923254	926693	472460	481401	365452	675254	630180	568737
159.1255@4.3361993	92756	131830	125059	168736	138368	139514	134207	139031	150947	145418	127756	109578	137666	153090	254851	102428	103624	121661	105848	111576	111134	136297	134434	137188	140687	139496	107573	129187	138187	127136	126187	136373	140845	144621	129802	121726	114683	160681	129433	107688	105388	103860	255725	190786	151460	189528	232184	175069	118228
306.1244@4.37675																			153206	160163	152725		91124	93628	175570	181109	129319
613.3783@4.379																						163898	155077	150719				167141	157319	128038
384.2335@4.4372																161165	197318	214153	129447	136054	149024	133078	144752	143885	75713	323555	274837	78799	76459	81902
670.3988@4.4490004																						126140	121985					124920	136342	131989
230.1055@4.471963	105874	115283	84502	106947	88158				82224	84238	134847	121730	126993	148588	108500	252427	293278	323047	324349	312273	342554	235461	238332	266332	401513	444437	353615	207102	271518	379382
265.1307@4.473588	93495	99959	94914	118140	97424	105451	87681	93552	101636	107980	95074	93130	101208	128207	102419	190722	186029	205624	152155	154819	146179	166574	172649	160666	193953	180834	150515	180386	187010	204528						78108							68508			67387		67437
596.2424@4.4962997																91405	94596	96598	100107	96326	111808	77767	81476	79777				80141
509.212@4.5				67806											70522	129502	129340	146708	194062	203960	218975	103763	112927	120079	200741	211740	181841	150121	188589	209228
727.384@4.5066667																						189370	188892	188129				163696	164937	151986
683.2749@4.5256667																77254			90748	90448	98170	92483	94079	94916					74132	73763
598.3862@4.555																							140516
315.2035@4.565183	346474	414926	390763	469048	400246	268848	253483	261720	325684	352125	369795	343189	420001	435439	388550	587766	590640	668403	562083	563586	546544	393957	430384	470095	509824	555855	517202	398610	457133	472987	386148	462850	485448	451641	483057	472187	328968	392741	331929	289287	320880	335380	423353	448430	417458	329540	381372	405437	503259
401.2041@4.580656	126582	116491	104672	123352	110449	135261	127360	123691	164028	162327	167159	153919	159204	149449	90775	417951	432685	472536	274490	287498	247324	232083	277288	285041	275996	288954	233649	268679	269820	288286	141666	152326	179975	180819	182725	171692	103334	96831		113381	107733	107210	183704	188778	166430	147709	157368	178267	168737
669.3259@4.5807147																167320	155449	176910	129365	116619	135217		117015
189.082@4.6202335	221006	256429	208705	263320	218975	195471	180978	184127	240972	231155	260602	232799	291000	329579	313333	412905	433962	518654	520186	518000	492257	509312	528484	518866	519628	612205	458905	371289	427429	424153
601.2715@4.641923																163551	210478	214305		181669	192420	358119	303640	283195		227023	204005	359455	335204	283041
646.3085@4.6611667																						142795	159576	162024				175860	171607	156350
412.1335@4.695525	396850	460238	322349	322411	282222	118401	117757	120597	167342	234321	339767	297087	346644	385126	385040	579754	852704	1052980	908191	942870	941683	231749	270727	264616	934133	1141260	990703	274949	418281	602592	85795	81941	85149	121278	147628	168141	178562	131507	93565	162155	171420	128239	80930	129499	115685	94413	110945	137281	127945
179.0943@4.710867	1850620	2210430	1963800	2491970	2115180	2412510	2204980	2134080	2517340	2140590	2197290	1927950	2425090	2764110	2309150	717912	752177	827487	668674	653026	601610	766311	742438	754085	648520	818036	589289	729971	783289	680621	4145350	4585650	4488430	4632770	4693560	5050790	4247970	4663510	3687990	3681320	4292170	4403220	4023770	3719070	3816610	2203760	2502160	2414970	2153210
306.1239@4.7495556																			233618	215766	191902	119006	133882	126164	228725	262450	199231
280.0878@4.760916	205895	220134	159221	181908	148775						151708	120836	203552	253529	193637	232755	368784	485919	460906	465056	457569	159182	178088		516053	624187	497906	188807	262556	321967
312.0967@4.8146234		175552	158318	206797	167515	158053	141972	148572	183368	155060	163321	138838	178928	197002	171228			144205		142778	124698	161322	171828		150970		142145	147950	177329	159683	172189	161729	178541	186238	174913	219825	172806	209542	152860	149576	169175	175420	179751	168397		188674	210074	164409	157073
441.1391@4.8140397		2585020		2841860	2587010	2717260	2513410	2483940		2388470	2635270	2312490	2736390	2783140	2633470	1858460			2071300	1957460	1993310	2576790	2465430	2462020	2248260	2415950	2128480	2534670	2648650	2571650	2919530	2910820	2966540	3355100	3289450	3579720	3078710	3277760	3101690	2766120	2961620	3076870	2755560	2854810	2782910	3055350		2985340	2541390
495.0583@4.803933						148248	126127	135694	131632														107631	107195				110385	190759		169493	137609	135900													160509	236705
147.053@4.8130007	89739	118722	120212	65538			97304	118936	124869	113199	108391							132634				117881	131261		103601	136509			149694		114053	111023	129877	135099		151415	123243	156559	103777	102029	134168	122194	133876		99728	131094	148541	100854	114669
485.2817@4.8185																							191393	106734			161781		158747
491.2053@4.8251333	323519	331856	327577	352111	320936	303703	292059	304933	356996	341591	345886	298225	349593	338776	348251	675516	696931	621858	605806	556211	531108	1411500	1334130	1181550	663871	769054	609633	1089040	1089030	977699
189.0818@4.885143																	156643	171060	157587	151850	161381	118367	135983	142318	152864	165818	140459	116371	141923	142733
521.2153@4.88475																128581	120464	125519	91856			182121	171907	169163	108090	101386		135997	125878	99488
228.0201@5.0406528	75522	88160	88654	112696	103314								82279	102111	116351	144197	177116	238093	201809	199652	184119	70206	93283	105421	188502	236096	187424	169849	180579	218608
993.4682@5.0120416		89047	90603	111070					86463	88221	103798		93023	95681	98918	717436	706312	737278	1063400	1052420	1030290	580967	741347	833530	586525	588875	494052	482922	566527	478576
584.3666@5.030817	154017	158957	150746	176917	140080	282194	256779	252485	303290	267176	254960	206717	220775	195676	104553	626083	602518	615207	435442	419259	362962	471681	509667	502290	370093	390257	294173	456935	467242	390098	379341	419601	419873	336750	293362	308140	164079	172611	150840	181691	178615	180832	364346	333804	264031	298354	334862	253975	281790
652.3172@5.060076																152503	193354	245680	308073	300168	268071		79656	75815	188030	211851	184906		89055	103909
614.5149@5.066666																450736	442445	476468	299734	336902	332458	231277	258342	274457	354743	376688	341498	282958	313373	307735
1535.2883@5.066333																545456	532926	534725	341251	371988	370110	292525	314140	353445	389399	399128	391643	386494	407862	440548
614.3142@5.066965	92067	96781	99926	109532	101212	68282	73452		85373	77771	91870	90818	93490	91943	102037	727219	715744	782137	509070	528987	562099	373238	417039	441005	580905	600952	578129	474064	547740	535516
614.7139@5.0665994																220686	218388	244773	148669	167892	171092	116877	134324	139554	179209	191559	170907	137465	166761	167441
613.9152@5.066842	73104			90168	89549										94554	586708	601817	619978	393251	442486	433921	307740	339483	367214	483820	493888	470163	383351	442817	441986
614.1149@5.0670714	96209	111740	115822	125785	114561	82362	71891	76681	83918	88809	99759		104770	99385	121422	822432	820735	899627	564485	515406	624653		482615	540045	654254	699210	647826	544173	624638	609913
1534.7845@5.066666																598142	556418	555739	361650	397739	374300	323613	350784	364517	400969	429285	395608	432715	459061	428901
1023.8562@5.0695996																281272	271081	300187	178551	197451	210392	158560	182139	194393	223914	232810	199828	209087	223482	207327
697.318@5.0658946	97757	113824		126757	112585	101745	95006	91158	97993	101496	112760	105273	113316	107846	109974	70487			72661	86777	87397	88126	73964	81201	90746	93041	82751	86697	82021	73845	94614	100587	96976	108117	124775	132704	109124	119829	118321	105593	114325	113415	97353	112076	102388	142039	155351	134180	134813
696.9842@5.065983	101343	124556	107638	138781	120638	111875	99301	92426	111907	108053	120871	113018	122929	118943	116660	75777	76250	78412	83479		83444	92035	98666	98676	92493	90283	85100	98045	98753	96738	103683	108489	116572	128547	142226	146587	125095	121117	127046	117540	115926	119067	107307	118834	110740	156520	167800	155658	145286
511.7627@5.069																							301035
697.6542@5.066357		66665	62187		65153	57904	55449	57525	58816	63512		65417	70491	62029	67677								54020	52127	57417					55975	59963	67284	66824		76717	81820	70646	71785	74647	65141	68130	63604	64964	68882			91317	88548	87213
279.1578@5.086																			120243				59503
280.0879@5.1094403	209337	242447	192625	232261	175507						103531	90280	153261	218026	221081	177164	226770	446346	463960	500640	364694	113764	137060	138733	433970	597859	499401	142546	191104	211105
838.4789@5.1066																			161102	153278	108087		169460						195075
528.2676@5.1476665																184482			138027		133872	111632	126030	125270	134394		143778			118650
540.3376@5.1520004																185468	200135	199048	215868	248003	209771	224631	241228	243089	217186	248050	197201	165997	184418	171754
1340.6932@5.174																							65153
943.1321@5.1764																159055	144557	135973	86362	87521	92675	106132	111460	110919	95696	92117	90033	130501	132860	130248
566.0797@5.1765																	348695	372103			232768	177078	193547	209045	278566	285070	262968	229044	261383	262224
565.6794@5.1762667																312325	316711	357032	211718	225332	223108	164550	201536	187569	262758	271938	250493	213057	235608	245940
1414.1971@5.1768003																820056	714184	781511	447064	477164	451090	440198	474973	498599	526480	539057	488562	595676	607987	607190
1148.5145@5.171583																120538	154923	185792	212948	198192	209491		127730	142616	156936	168150	153275			102605
565.8793@5.1758633		71243	68633	82778	74366							66777		68061	77101	430064	437807	472709	311988	303668	295026	229879	233106	259556	341125	378137	336713	295336	309611	335827
1414.6951@5.176999				104584									94808			608341	592239	638238	407081	417849	433006	331819	380251	396013	513738	492267	473221	424206	446915	461575
943.466@5.1776667																128542	104498	110723				74105	82622	89313				96990	101586	99237
670.147@5.179																							67984
588.3105@5.1738954		61665		64868		71668					65106		63761		60416		166076	210251	172322	154362	151708	317163	239060	313660	202947	222174	212978		317386	232116
566.2799@5.17825																	210800					112103	124620	147517		168785		116269	161561	144805
193.0746@5.206233	2041880	2297230	2208260	2887520	2177270	1871210	1611730	1606410	1833970	1816720	1760460	1440550	1883520	2585960	2187480	1608940	1861450	2342570	2056920	2036560	1692380	1897440	1955470	2011340	2069710	2714320	1857700	2308550	2377770	2294580	1487940	1455190	1720650	2100820	2511070	2824740	2524240	2414590	2043530	2187100	2503660	2719410	1505930	1501510	2070620	1724510	2275290	1767990	2103290
75.0322@5.2073245		124209		151440	129355	116444				105737		101018	113994	135368	132517			121340	114951			115155	122858	125936	112399	153058			146411	135102	89445		117221	125375	129184	142546	129256	124858	101019		123636	130093		94986		114512		109122	112394
638.1366@5.1883335												100516	102676			864063	797778		561341	589399	569696		517699		672234	666555		610684		691182
638.3371@5.189		86830														455456		524270	340445	341743			320823	313112			343701	343587	398147	395766
1593.8411@5.186667																909411	871955	831257	523884	540700	555938	520976	592684	607845	620330	604079	553416	696955	774658	755503
1594.3438@5.187059				102971									105297			844288	743211	770742	489592	497746	521617	490429	532884	558685	544310	573845	544040	590023	622961	623751
637.7365@5.1876664	189242	204170	199668	248218	216516	150340	151611	147346	178756	181409	189867	193355	199578	184652	225966	1495020	1447380	1552300	999734	1030180	1035200	842420	947201	1001420	1213860	1214940	1120750	1099060	1191450	1192470
637.5379@5.188367	124420	130261	137123	159966	143397	103375	101640	96330	115957	115799	131853	130157	140826	130979	150654	1007310	992998	1071930	681425	727734	698441	593426	665846	687124	808447	828482	767979	748705	799532	815664
1062.893@5.1884336	168574	188606	203017	202227	210890	144774	150034	154917	179499	180610	189312	178446	186040	192793	205784	1473420	1371260	1464170	963731	1033910	969336	846287	962173	978390	1136120	1153490	1074740	1035230	1165440	1128820
637.9364@5.1870914		182583	188231	203740				123411				164023	172567	173148		1308460	1263820	1315320	890755	917819	880895	727838	830301	885089	1010570	1015590	997924	939827	1053060	1047600
1062.5616@5.1865907			188237	225591						169064		164148	95488	193682	202781	1363170	1350800	1460030	853318	980974	935277	806706	878206	909464	1055490	1072310	981890	985672	1098900	1086030
1063.227@5.188656	126866	151869	164484	171581	160593	124332	108076	128763	139192	142089	140359	138683	147906	151309	177680	1139840	1083500	1179070	766057	784268	764440	666932	757713	771442	891264	937933	825778	816109		933587
306.1247@5.2000003																			150936	155507		147899	151428	148984	120216	190888	148110
274.1348@5.2176	382712	451667	394242	459520	390394	75926	70173	82439	120748	160745	213569	193468	280763	391061	1340230	135838	161917	255237	274767	257457	196827	171704	218328	193920	374552	500822	434465	123601	151768	156805
333.1322@5.223	841404	1002840	874357	1046940	848569	275715	253885	248755	318061	382313	521870	473179	658688	903826	870391	1086840	1376720	2159130	2185600	2256320	1785680	771751	841263	884858	2298420	2900050	2550850	1101850	1434640	1470630					75977		81299	75535	55146		73338	73657
592.2552@5.2232003																119689		144665				138564	118466	121864
767.5297@5.229																100646	97211	81941				80347	80534
361.8745@5.2265997																			64600	61303			58187	53933					46458
485.284@5.2400584			75588												73293	280990	312785	333963	542776	611204	529994	126627	216097	255740	463290	512955	471216	217153	310465	316427
590.1@5.286																125918	115111	137284					80307	90355	101239		103798
589.501@5.2874007		86061	77071	97491	83368				59834	67730	69643		81601	82877	88346	515319	503406	554152	370387	389961	359426	300235	342026	279041	422657	454227	409831	371863	416986	412543
1473.7513@5.2872005																347159	327626	351180	220940	226291	238102	209064	233021	282711	264906	279004	258706	272615	348036	284936
982.4985@5.2883334																246282	189374	202505		137489	139370	173371	154972	146959		163596		93042	185633	211257
589.7011@5.288563			67847		74361								68668	69498		412493		443973	307034	321898	292438	240574	288691	281957	362594	381709			332256	353583
589.3019@5.2894382				82650	82954										70538		429286	480280	288123	308771	309810	248171	256290	294088	340989	389174		319185	358604	338528
1473.2533@5.2878666																439135	394846	377351	248123	255066	253290	227181	252505	264684	297272	310187	290720	370103	297423	350817
597.3591@5.2878003																1013520	952343	1103960	570499	595082	543232	253437	352830	373236	512506	616515	556437	405056	507094	559269
756.3906@5.3107996						83089	94342	79090	99908	119962	111441	99801		85964								404665	367010	365288			157167	289015	247000	243898
1115.0916@5.3130665																325874	228067	256927	152434	138674	144948	126323	138729	131030	173428	172821	145377	170968	169902	261294
1115.5856@5.3117995																203389	208369	206862	143393	114981	128717	106570	117800	121131	156274	149638	137795	143560	141000	133715
439.8978@5.3416667																					98111		62649		69313	85025			71156	75477
1317.6906@5.3360004		147111	126371		133449						138824			143223	149744				253508	258301	265712		170406	185029	167366	170279	179712	155858	203618	218694
439.2305@5.3379674	160342	191957	184810	233853	209344	74271		87418	116841	141570		151752		201865	224434	170003	163450		341119	395978		145296	208442		285488	306037	270550	179831	239611	266783
447.1763@5.3789997																68951	166043	212492	123335	128324	114049	115556	111729	106740	152187	154178	136454	120118	111282	112539
789.3329@5.389066																108536	114566	121985	125092	119061	107939	207348	216315	216501	146110	125337	113423	130567	141227	99826
391.21@5.3917603	171369	192586	147479	172784	152434	223334	194633	191657	217533	244825	235253	195247	203861	219476	137882		82189		230624	209095	162942	858210	793365	631174				330570	343225	247763
306.1249@5.406778																			234447	240843	166933	180149	202518	179182	164630	256176	214829
343.2198@5.4015946	188997		225457	278096	241267		204778		215895					214138		144326			142918	127495	117181		179626		182125	195209		167800		166717	141427		174908	159436	178477	160411			122154	117034		149932	126032		128612	136558		135756	253565
838.4033@5.4065																							149375	117410
448.2334@5.439286																	85179	95320	85454				61702	65301			53110	72565
1350.6465@5.4546																351752	333676	400755	215695	226854	246968	183315	203020	210793	296521	295763	271896	241084	283741	273088
1350.1501@5.455333																500147	484409	433008	248813	262647	253694	191053	296120	310457	307507	329607	293586	371368	293297	373757
460.9197@5.4674993																90498	88987	99504	68751	76111		69017	90129	87170	78907	79750	66687	81856	83154	85196
787.3959@5.4729204	77513	101279	100033	127709	112126						90673	96094	94332	95747	105446	406983	334380	300011	409523	374825	336179	383610	496152	563176	314574	346166	238335	498274	533290	498321
889.3935@5.5204																212220	206183	223893	201533	199012	199682	198529	214006	211133	164633	162018	131973	202757	193818	183368
1409.7043@5.5281997																192324	192293	206226	129163	140549	128752	119333	145287	136230	157167	161772	162133	146967	155590	159124
581.8932@5.524																							86717
1409.2043@5.527667																206345	201965	221158	141723	150138	153646	120088	126356	140413	170090	182446	165890	151124	179856	242161
563.6836@5.5283847																100839	91410	108522	76593	77129	64878		59123		79260	89116	81536	76192	81553	73854
802.3608@5.525555		86312		97251											81047	200483	207426	233317	270984	264601	296704	164661	206914	202203	338468	375226	295882	254992	327933	321770
677.3385@5.5304284																	104945	130771	178229	142624	190343	131015	135245	138371	251034	188327	250578	139934	135525	130119
994.0179@5.539715																233433	228384	242443	150765	163419	150360	96472	107055	114159	147634	188425	151136		130442	116457
1012.5325@5.537																							114302
128.12@5.541381	536572	947335	1001520	1637850	1239640	116300	146738	153792		296530	434887	375901	665678	719445			186303	471388		273582			375442	421716		155710	140216		263805	198181		205647	324402		361556	401691		188214	283446			323037		224592	373244	101910	304665	309045
461.1966@5.5505004																	74644	92875	83316	93803	84066	96025	110451	97068	103003	131459	111141		87768
976.4244@5.5555334																151555	150010	153913	169088	169787	163341	157736	172443	201937	152451	126461	110017	170170	174231	160401
878.4823@5.5738006																169713	192156	213979	237819	271149	256780	109652	151830	162432	176558	207015	169746	129446	159168	151561
646.8553@5.5796995																	72180		134379	150735	170944		107828	115557	110053	128767	77071			81467
646.3554@5.5810914																			218349		242060	101432	184428	190067	148400	185517	163099	112020	120876	110171
261.1035@5.599111	171089	239136	226236	294945	242317					63771	84703	77464	113321		240341			92169	145711	162758	131415		63881		130422	154847	138641
456.104@5.6653533						121942	121925		135455	149288	164750	149697	178611			573027	570765	697959				288948	326629	363523	615380			389721	440423	450521
669.9909@5.6168																						62262	64342	69352		68314		67791
700.3698@5.644307																548521	475221	505930	204755	160390	209784	117402	154008	158325	171156	209255	135322		121541
404.2085@5.645714																79237	82894	83805	84107	86361	70845	107640	115995	122888	87140	82440		119307	129946	137311
322.0991@5.688833		90062	78936	102147	77221										76815				162108	188625	138184	91123	94352	97152			176284
744.4115@5.6628003																268100	280277	291026	362993	397127	348112	204733	230226	262158	302462	343264	295453	89096	272606	99046
321.1687@5.6590867	71803	88078	80276	96785	121085	138719		128453	124636		122768	101755	107169	85172	84634		275689	294984	143758		120542	350131	402959	357317				274907	265036	199946
859.402@5.6699996																						112070	109427	132099
514.2107@5.746111		83807	85518	87444	82339											294509	353534	462200	702511	869639	739456	124417	196567	217428	339565	460166	442987		126517	133144
725.0124@5.744																							149905					136313
362.841@5.7415																							85631						57030
694.4103@5.745333																196053	211121	252696	260943	276949	282640	188753	208049	233481	209449	261796	190151	205253	231982	236898
849.4169@5.7515																	149605						258165
852.4048@5.757																	90589						160904
460.245@5.7523637		66267		75812	68784													262357		248315			175222		214057	272582	207929	175112		162594
851.4026@5.7563214	149886	160154	145510	174318		170306	174490	151467	179323	162595	177799	161684	168769	159089	159918	298310		322026	303566	315188	287038	677099	248949	620326	418145	389115	341180	512613	613684	590988
1354.565@5.76165	599102	641986	628231	735987	656051	636900	649422	603410	622840	588242	665410	593366	620737	648289	669445	448176	475713	534713	554552	587955	548907	560556	585695	595640	634579	731588	623644	595885	630792	631292	729049	715101	763386	846342	839899	874778	743762	728980	687457	682677	727975	734409	694629	667112	671978	825263	825874	798703	633278
1210.1312@5.7710004																116409	125776	124317				73987	77340	80405	109864	104925	94397	113373	112894	98655
1207.6144@5.77875																78738							122707		158390	92316
616.3531@5.81647				69582											87333	239444	243436	347063	367020	396944	370015	93091	105338	101378	217750	240373	246831	125619	149464	142596
409.184@5.826608	64236	73763	71347	86769	79131								68024	62913	80556	196943	176932	215691	240218	233366	210686	168553	211656	220569	108023	114172	99752	164909	164386	144039
473.2821@5.8613334																		75205	71561			80558	86525	85937				75643
398.2522@5.8858995						115187	116045	101984	98784	91053												343127	290145	257315				158313	158140
406.2574@5.899929						209415	212415	200074	204536	163061	143064	88970	82191	69473								625802	377142	278511				205020	136256
260.0288@5.937625																		254630			269230	228277	270107	307745		395971	283461		177935
246.1037@5.9318576																			172792		135185		120066		156265	222967	162946			155709
832.3726@5.934134																219359	240850	272406	249170	266772	234665	242265	254850	274079	176779	192741	142270	214396	227328	208622
919.4022@5.9541483	110461	118168	119338	130156	112500				100338	106074	120871	117140	124087	128839	105491	290525	282694	335583	329485	330089	306392	384306	415994	418116	191608	219670	166644	343206	335677	303192
299.191@5.959																							147205
745.3379@5.954636		97438	107788	133063	110304								87161	85308	113204	266684	275750	326645	356107	377363	448576	238219	299992	312567	453353	528895	430474	376217	496440	519419
1032.488@5.989333																245108	236755	279340	314110	326644	352523	242493	284214	302429	278922	302856	265961	247121	274411	258881
387.2457@5.9936724	252532	282887	267114	331670	260540	263822	243564	213674	241606	249033	248754	219394	241853	236182	217551	184037	210732	261397	194335	188640	142863	254160	261545	250352	192969	212184	224366	210216	287885	207165	191373	200525	213954	238698	183798		181826	153812	161933	162994	238463	199565	182015	159809	166193	200366	230540	193803	314085
941.0288@6.0																							67704	70077
340.1087@6.0735																			117051	163749	130144	91375	96305	88258		98437	85593
290.0935@6.1259465		113925		111374	123715										116240	230897	237670	275772	163515	189123	178069	107001	106150	117640	184835	225010	199261	277040	265790	264801
415.2197@6.093486						181248	177198	167753	147517	129519	88008	79961	67345	61500			198285		109123	102021			187756	234803		115782		189662	142064	119562	228651	220533	193226	131982	91504	89626							140209	108840	84471	166236	155682		89115
322.0985@6.1237		84399	82542	106737	80002										89151	70339	66367	74199	155495	201662	168077	149372	162443	149389	137075	171753	156220	96723	93131	86762
246.1039@6.115333																					208900		146359							238096
903.4436@6.130187				85156												274831	266446	282781	303743	295057	239993	338181	371315	382312	241204	270652	225245	281209	318040	268195
531.2818@6.1321425																116328	119968	126862	181645	223189	190669	104656	113406	116097	111820	128366	111072	94664		92705
334.0982@6.2273006	810376	1219980	1309630	1485300	1223270	451635	450911	449596	471854	559109	527746	499876	508354	651783	1315130	541600	548896	670330	1066570	1286370	1225410	640201	694620	645570	851746	1182500	1055770	659911	789127	668435	398095	386347	432645	492795	557077	655596	887166	1080350	1043090	500951	708750	886607	381247	407124	557558	384529	461899	402533	467929
187.1205@6.180882	2019510	2561430	2758730	3497950	2575220	2389250	2279860	2330990	2154450	2351910	2246940	2173730	2297050	2259880	3063600	2295500	2184470	2591030	2683760	2661620	2422960	2731200	2781140	2643970	2375950	3281690	2289640	2426390	2561970	2374100	2100790	2087320	2598070	2492710	2100570	1485070	2292650	2574390	2225050	1941980	2144450	2407480	2083200	1851250	1901200	1999090	2575080	2091720	2275540
1914.7878@6.222581	121496	117723	167469	171897	125541	112797	104246	104070	119359		125934	134924	135297	127846	127288							121918	125573	133573	167831	158197	123361	128938	134061	170084	121459	114915	116440	152076	153191	161953	139546	121906	126604	138927	135661	134810	112588	125238	126650	122296	161792	138002	118049
333.2141@6.233	191753	198564	194278	228971	183000	198738	181238		177336	202646	200146	186477	175180	199044	190190	181296	188151	216242		157314			132052	167947	202387	260511	266529				317523	305428	343481	141191	121575						258099	138960	322245	356755	339927	84779	97084	93981	336952
922.3543@6.2623754												73933				185999	156196	188936	172332	162638	142002	336965	325604	315559	249398	228025	219591	325694	269593	314003
934.4631@6.28																							82197
445.2529@6.278654	131751	136005		152502	136809		111938	116062	118036	125624	139046	160177		138820	139883	232940		229173	263874	250303	232824	471322	455583	451236	285018	313333	240888	462442	483850	507201
342.8646@6.2862854																				220666	195516	77719	124963	146595	124619	167686
388.2307@6.316																						76330	85776	91366	73290	87931		67670	95198	68617
577.3563@6.3241544																123920	68942	81908	102255	94303	99173		77935	106233	91947	108515	96263		90384	82129
1139.5905@6.3540006																224738			135782		116611	119512	130912	128601	113965	148098	95915		152534	134482
1139.0927@6.356692																372179	246379	252396	141047	132496		150103	156439	163372	135679	143260		303992	178560	156273
912.481@6.3605																	111351					85970	82163					80953
797.42@6.374417																986130	927134	931991	262192		164654	218207	259392	250334	309368	326087	210347	186328
290.0928@6.4029	132748	245033	274248	315656	252094	96807	100629	95313	93914	110978	103805	103365	106583	112587	291960	381516	371129	421474	265100	366060	397855	165607	186506	164282	285588	380550	325898	381747	416820	388239
1099.5751@6.4148																							196309	189214				207867	182837	150490
480.2039@6.4475174	1194660	1437120	1467870	1808480	1423870	1231780	1156500	1162970	1104340	1300730	1204700	1239910	1169190	1210750	1593450	789842	746613	862107	1003630	1216810	1165400	856273	950541	862059	1033030	1318670	1066240	916026	1084760	884358	1061500	1048880	1197520	1427890	1531610	1621340	1143340	1199170	1057330	1139630	1171240	1236370	907925	969448	903302	2247450	2489440	2201890	1149380
494.2391@6.448416							43682				53634	46688				105387			132802	152872		134335	148560		107282	132964	99938	113943
987.8046@6.4488997						71109		74052	60930	64155	66015	66715				121380	122436	133771	179763	164556	149754		202778	215365	161792	171612	141069	148398	158405	132618
1481.7166@6.45309																143505	141638	161101	164836		169320	130990	156782	173019	177688	149693			136323
544.2849@6.4616995																		98669	184621	223220	255209		72393	100643	102757	112556	128542	73469
431.272@6.4644337	291258	337554	299257	356451	354736	326654	308386	301534	312701	321305	267649	361837	299688	369220	264111	329939	278493	395512	316489	291890			452780	446187	327080	374177	296694	281432	289979	293346	266934	274407	273339		241569	238835	204284	292023	270777	196663	286547			215533	262411	265845	321164		362764
316.8205@6.4667783		48385	51614		55251		61940															195529	158967	138279				149252		87428
950.4639@6.4765997																						244232	221116					201877	163744	180768
331.209@6.480222																154123	141922	145883	91644	101279	95354	101898	109640	121720
203.1089@6.5312104		51869	61412	89560	64623	99511	83470	67627		95336			63969				96961	121309	166222	186237		87498	204003	178815	203248	175117	109787
775.4329@6.518923																136375	130578	145075	138530		135642	89038	106510		118742	143491	122961	133042	142970	128151
345.1363@6.547455																		61679	70008	68733	69713	117133	111528	95725	69560	82320	59902	57365
427.1968@6.5467496				74976	55126											198868	195661	230735	232154	279355	291825	150762	141033	155591	174625	189522	178515		105877	111588
259.1777@6.5383325	200791	209504	231819	271444	235674	268199	236738	235464	232106	242305	239311	227896	230635	221306	229479	635147	650889	684872	405271	416740	389986	492052	511496	503733	522528	641594	504959	629833	676557	597566	51902				58081	63186								50103		55929		52069
840.4448@6.4567995							108047									116066	122154	142603					179434
1761.8531@6.551384																181724	164111	165083	190360	155785	181261	389918	376949	403586	310670	277533		344642	297391
1762.1858@6.5560007						109546										160777		150046		164597	139849	334763	351910	347336	261583	255759	255578	283254	296707	258031
1762.5142@6.556667								96152									126306	127783	143741	140559	140710	305416	301190	288634	231120	232817	213860	249989	245003	216281
755.6459@6.5547137																						109888	118724	104627		94573	91134	103302	115409
755.0819@6.5555																						146230	142840		112569		103751	121508	110926
755.3657@6.5565004																	102066			132864	101814		243103	229022	192847	193164		216932	220362	185468
1057.3108@6.5610003																						106339	102496	99256
1776.8878@6.5620003																	94901						76113
1332.1611@6.5615993																167266	174647	155524	101447	105802	97936	98707	103558	264142	138448	137388	125897	135179	129863	120769
1726.4788@6.573																							126518
732.0713@6.5792146	509652	488553	476989	518747	468771	579401	559495	529185	531273	514805	553018	537963	559214	529607	522785	1067530		1070870	1074100		994853	1499930	1458220	1486790	1396610	1446790	1389220	1447310	1451380	1367220
1281.6158@6.576538				71007												205101	146359	161073	158871	152887			212786	208512	217257	227874	187767		220907	200680
1707.8387@6.5791655	894291	849281	836597	904068	800087	1084310	1050280	1025850	996843	1007830	1064280	1062570	1012620	983514	881906	2038260	1953840	1968120	1953870	1931630	1919330	2957150	2934770	2888450	2756270	2767520	2599970	2897410	2852540	2750240
1708.169@6.5793	870187	822391	861697	832531	831803	1032280	1013240	1017540	940116	963560	1023070	973613	939187	931514	902477	1960770	1891280	1909410	1936460	1867040	1844860	2923800	2840720	2760070	2587460	2696700	2534060	2777100	2718950	2606360
732.355@6.57975	411199	369733		481177	379157	456030		422501	419254		462373		444772	438344	403292	849013		839664	844396		793597	1198370	1219100		1094370	1201540				1156790
1708.4991@6.5792665	763524	689303	751207	737227	646092	843850	816546	822975	792168	803479	837148	832517	798476	812341	787956	1628770	1607680	1606850	1628180	1542120	1509860	2405630	2379060	2360310	2228970	2230570	2163660	2295010	2221250	2182320
731.9315@6.5786424	334819	359660	340740			424331	426434	424228	400370	399879	412310	410512	400160	394633	388073	743346	779770	789055	763749	779422	716676	1198060	1122090	1121800	1041020	1099040	1024860	1100820	1053410	1077310
1024.6989@6.582036		169155	169609	164446	160609	249511	228949	222063	228528	223704	239572	216841	218627	201178	160010	516167		512785	453618	428679	426736	725390	715563	683478	647305	654916	633327	734305	667155	678153
1281.1241@6.5791903						120830		101717	139369	108030	103392	99406	105460	94137	102843	1487060	1487580	196356		192594		307224	1910340	282875	292056		272573	269779	1839970	237293
1025.2996@6.5810356	155333	137649	127949		115426	193635	184904	192422	190628	186882	189096	183141	174416	179574	136716	450524	426200	416563	363853	333677	347984	604105	592746	579472	553614	535666	505005		550930	560437
731.7896@6.581193	176251	192349	150763	184828	145133	244937	232534	199386	234728	222210	233779	201387		230240	190140				387830	348705	397346	618879	647021	619314	626297	477647	462316	546837	613142	574952
1024.8997@6.5812325	212485	188858	182610	171789	159692	276633	263715	248328	246393	241594	269213	255666	253789	238666	186924	594276	573660	589311	557686	490163	466646	825675	803148	788376	738465	726066	717663	824565	785740	776757
1280.8788@6.580953	511167					907062	852851		758610	712569		729429	713864			1552570	189954	1527450		1125690	205563	2293260	2111310	2133130	1906650	1917040	1745590	2221200	2084870	2034390
1025.4979@6.5812917	101592		80317	97529		151425		130927	123290	130868	133086	125626		116818		306438	273222	305724	276816	250269	245819		404762	389600	352859	399813	359151	400533	397395	388236
1281.3674@6.57916			88400	90656		263056	90940	85873	93405		101762	105331	93768	88257		189002	272917	178562	189338	247619	186172	270177	252211	258533	255129	270466	229526	268577	291299	214990
640.3148@6.58																							271151
1025.0981@6.581599	196850	167050	175815	170210	154422	269409	245720	226722	229727	239384	242039	233277	237333	212614	184810	557133	553945	566619	499742	454923	429407	765400	793417	761805	735670	694686	693856	770125	732634	722786
1658.8212@6.5964003																			341226			336738	426313		396995		395021
997.0872@6.5971003																	193700	164888	97242	72586		130877	140172				125522	164932	160402	166865
1659.4531@6.598																744268		636847	453718			504923	523237				323717			521872
1662.129@6.5982504																			217693			215971	190346						211437
1434.3776@6.598																					131848		136964			165015
620.0602@6.599621	655281	547748	452790	517870	486026	890915	828558	826432	851268	799564	889716	882569	774452	722777	539271	3264490	3060610	3043740	1700910	1730850	1653530	2095820	1949750	1927320	2197610		1969310	2349560	2253260	2191340
830.9012@6.5973635																253248	259131		118051	144744	132388	179969	164245				148100	219952	185193	183205
992.2932@6.5999002	1927010	1675620	1570480	1616790	1512810	2203010	2218210	2137130	2091600	2153410	2294700	2293340	2244630	2099100	1700940	8779870	8269980	8303590	5177170	4935340	4723290	5328170	5279090	5253070	6283440	6187480	6018260	6458940	6479200	6304140
1987.7726@6.60375					94839		94159		102061	141649	138676		137967	113634			479452		364720		288260	306365	379792
992.491@6.599767	2265870	1902160	1861980	1855170	1746900	2643100	2547720	2521640	2423850	2425980	2673910	2647920	2549330	2356910	1979730	10272200	9824020	9828370	5932130	5507230	5385260	6134400	5983620	5975320	7305440	7020120	6686940	7453320	7141880	7128210
992.6906@6.599667	2087950	1786990	1717630	1729560	1632040	2336650	2301430	2228610	2215870			2415210	2353740	2237140		9459450	8974950	9263370	5512110	5128040	5074870	5621770	5687450	5615810	6725850	6612250	6365010	6959030	6579500	6651390
709.0608@6.602179	4700420	4387720		4644260	4361850	4874410	4778790	4654480				5133140	5110170		4693860	16769400	15826200	16246500	11434900	10924900		10488900	10583300	10409300		13062000	11884200	12406100	12243700						69145		104696		100748							69760
708.9204@6.6039295	4825480	4727750	4669430	4817170	4540440	5038950	4908070	4911770	4727140	4861950	5365020	5332570	5166970	5145440	4861570	17138500	16501800	16611000	11523400	11171800	11139800	10899400	10822100	10763200	13019800		12391500	13116200	12837200	12305500				76424	79610	78686	103637	95919		94803	90311	96152		104212					78195
1240.367@6.600034	5111760	3974240	3800600	3932120	3681020	6820790	6459670	6484470	6447910	6335160	6901320	6774570	6231730	5913920	4081440	26712800	24544400	24930200	14215200	12770800	12210800	15704100	15482900	15333700	17780300	17256000	16193500	19152600	18235300	18311000
1000.0794@6.596333																186019	174595	158547				141589	148316	143641				175596	146343	157638
996.8869@6.5961537																240263	207718	201630	88651	96052		146279	139904	156645	142813		134655	184488	160033	183138
1240.6132@6.60056	4740410		3576540	3598820	3376880	6347550	6081020	5847910	6017630	5643020	6755490	6227010	5843820			24430700	22644400	23081900	13178900	11971100		14624700	14762000		16359600	16035400	14887000	17244800	16517300	16845000
831.4018@6.5985																	462790					364738	321385							369212
1654.4843@6.604164	7301600	6910520	6998160	7069320	6536060	7766280	7830260	7576730	7452040	7617220	8288910	8095610	8110830	7866720	7267680	27015100	26250500	26676600	18070000	17391800	17320000	17699000	17247800	17397100	20669600	20670000	19819100	20361900	20646000	20004600	116623	104216	112372	104136	127158	126269	171622	151549		141435	140750	135748	129574	161659	102500	119829	120256		119592
997.285@6.5954285																							115487	107616	115565	98345		136511	125685	128433
717.0497@6.599792	98293					108432		100355	92635	84279	110401	117283	103516	96913	80556	300189	269980	281927	193062	175404	186009	192899	198019	213713	240165	249146		248372	218558	223369
1667.1304@6.5965																							158594						201526
1240.8577@6.6009336	889572	927225	820937	947787	808074	1943220	1965190	1785760	846943	856994	1583680	1555610	955340	942494	905851	3035620	3000810	2970160	2125390	2015900	1932530	1905340	1945950	1901540	2296030	2444670	2194040	3382290	3150230	2409740
716.7642@6.6025267		128388		135948	125322	156816	172459			136630	184889	180738		157677	136702		480757		319739	298701	282323	349784	342229	321786	381399	390011
1653.8243@6.602889	9159130	8460200	8404480	8848360	8225650	9821330	9600050	9456100	9344840	9569880	10437400	10175500	10200400	9778170	9169140	33413400	32261400	32672300	22733300	21288500	21120700	21974700	22060500	21745100	25649500	26483400	24295900	25769900	25671100	24778000						155938	184453	175837	192131	189058	168888	167415	163574	193758
709.2041@6.601555	3681740		3490200	3737270	3397180	3838010		3671090		3664070		3978630		3889160	3789620	12620900		12694700	8721640	8245200			8205980		9667960					9118270
1654.1501@6.603661	8761360	8300770	8124410	8537210	7774050	9455240	9569120	8998160	8986740	9168550	9961430	9594630	9604520	9436460	8845150	32640700	31505600	31900700	21610400	20674300	20242100	21063700	21189500	20595000	24102000	24986500	23758300	24915000	24379700	24086100	144606		127898	132488	142067	148907	182905	185850	199105	175196		177372	147549	179075	129010	146693	147853	120927	143656
708.6409@6.6010003	1974060	1976990	1991890	2074050	1962470	2124420	2073520	1992390	2004940	2083850	2284690	2191410	2233680	2183070	2120800	6855860	6624670	6727400	4778230	4602090	4466890	4408110	4517000	4368740	5374580	5611750	5192250	5254680	5221930	5082660
1000.2844@6.59725																	160306	174212				152236	143340	149270				175912	139935	153835
1659.1234@6.5984993																604345	507398			200346		345807	311261						385832
1672.45@6.6019173			265732	296797	313203		422818	415214	356973	340348	433078	426157		381944	275875			1134990	759623	632040	699919	792286	848353	791612	935649	870685	832802	960854	813118	899472
708.7816@6.6018186	3737720	3577540	3646430	3773100	3427040	3982940	3829990	3666100	3675050	3732410	4115860	4034640	4056390	3940800	3828210	12918600	12319300	12470400	8531900	8121460	8031520	7904940	7907120	7707740	9667740	9844090	9239010	9523020	9532180	9201850							83398		85696		78107
2491.701@6.6006155							219119	209980	248370							438103	1137100		216690			390625	362409	368878	355893			429295	417274	404637
1672.7859@6.602571	271708			209877	202757				260508										576215	497015			621023
1673.1187@6.600286			169467							193096					165688	655787							402662				454281		491245
997.4806@6.5955																	122638						91274		93799				106017
1241.1039@6.6011252	662559	637929	630037		631098	685595	1315380	1588600		630092	735340	1018360	712205	695159		2245290	2372650	2247460	1593210				1606860	2783030	1721410	1813730	1670040	1907150	1883940	1614320
1686.8055@6.6006002	790228	1310040	1517370	1663250	1438590				128469	143115	378576			646285	1563390	497157		1027580	1717370	2147050	2608040		237363		914126	1430380	1572540			432728
1686.4745@6.6000586	814347	1349490	1548130	1620830	1497300							284917			1589790	561900		1046040	1695530	2230530	2667480		228147		1095380	1368010	1608250			442619
1670.109@6.601					215664																		337838				642405		933593
1003.4741@6.602786	185018		139787	133686	128768	285771	239899	253180	216179	207764	255071	269021	231933	220649	131098	703021	735247	661969	441317	335333	290568		434682	471195	513511	402760	409186	572000	507674	570677
2499.712@6.5995																							247393	251877				289279		282709
833.2313@6.601																243488						188432	178303							192908
1003.2732@6.6017866	191304	118248	125936	136111	104243	301215	273771	273767	226893	215544	265932	283986	257440	228014	126319	748428	726362	681484	390724	294871	312696		478108	496365	481984	512093	452700	602025		557278
2507.6907@6.603357	372079	266833								568158			624703	478239		1471820	1339280				468038	1212600	1014660	1098520		857370	734238			1165490
712.2041@6.602																							131877
1003.0758@6.6023	173126	130429	116425	120431	117895	265416	265729	257890	215720	194844	250881	273959	247653	217763	143333	745883	701964	677232	413929	336398	299029	521426	472135	491171	536716	488753	447621	596340	510268	557071
1003.871@6.6021104						137158	138509		119465	108033	145583	157847		107732		402430	368186	361786		181779		270392	242489		293032	272355		292372	249455	295950
716.481@6.601833			114346	124250			156275				157561			153647				447211	310454	265479	263569		296549		320961	375501
1235.5951@6.602																							611134
2491.2395@6.6013336																	429126	488863				879976	403398		349418	285656	234569	498365		596615
2512.6816@6.602																							440831
716.6237@6.603105		129909	135661	124543	142351	178158				137173	180142		196973	182967	153375	555929	537807			287466	307681		346837	358768		397716	389496	438034
714.9019@6.6009994																		435706			290896		336309		361074	380315	361106		374125
2508.1833@6.6034994									574692		607664			423113		1461800		1129050	604556	434177	401659		907639			763041
999.8793@6.6																							121901					141785		154735
714.3467@6.5996003							163566																292947					376813	276265	63835
1265.6038@6.6045713							285180				319574		314292	343833									313899	336932						390094
845.4321@6.6072726	159753	147213	152973	145813	165736						139491	148496		164182	143457								183708	168251
443.8788@6.639666																							79435	70137				74185
433.8793@6.6465344				58959								56609		49997				59642	109909	109442	98954	76475	87614	86205		91277	75532	71497	75384	74906
414.8728@6.650818	56896		65073	68230	56148							52178	54240	56529								77446	78662					64781	61290
415.2146@6.66																							69094
1330.6655@6.63875																						295287	175924	279792				120124
866.4422@6.665																							70784
1506.7682@6.6755843																240989	235500	229995			114082	123683	132832	125743	150011	124387		151164	143176	171277
702.391@6.675692																	139120	145130	166902	152000	172433	66699	109767		121336	136838	136871	52481	78418	78556
636.3037@6.671364				74221												377179	366960	416036	285362	277938	285926		220304	237845				255108		300281
636.9713@6.6718173																198085	190313			136210	159161		120410		160440	181784	169416	133790	148756	146470
954.9567@6.673465	98746	74181	84190	107874	90451	62224		61886		70799	77369	76661	80247	84374	96443	561173	575395	585994	565336	565133	521292	367515	386872	382634	466349	561424	458150	403134	432070	416389
636.6372@6.672734																341917	343204	355086	243588	244734	248548	199857	205047	208762	276667	312439	278831	234893	257140	258414
1506.4338@6.6767993																282213	281337	243745	160383	154568	139241	141695	168985	153488	174202	183410	156798	211692	195403	208772
1506.1042@6.678846																307890	285184	303252	174124	162605	182492		172893		189375	181503	180736	191813	215631	207608
954.4548@6.683104	215155	334094	156083	247350	225155	241039	208903		240222	117815	301809	306393	313819	316724	253270	2241140	2189650	2330780	1161480	1206140	692998	1379490	618643	725336	1726670	869149	691784	1472160	1616070	1627940
1908.9108@6.6837497																							397388	431043		511237	507892
1183.8397@6.6922503																154745	139276	194637				377183	83670					87992	85268	349559
947.0756@6.6893573																250957	223717	235337	98676	84262		147221	131894	136391	119335	128399	129456	143679	151011	137308
946.8782@6.6906157																221454	198929	210904	80060			131936	130392	112088	111800	118111	103746	133666	134384	113380
676.2006@6.6940913																180875	179415	177087				101949	113849	113905	107801	105199		114040	124695	113049
1578.1248@6.6944337	185140	174778	164108	171796	153703	196350	187146	183477	190439	204074	207539	195700	194571	184434	172341	876257	802574	806450	369257	365520	332712	513431	495046	504665	495846	519992	468511	538813	619295	502452
1578.4575@6.6947246	166746	175169	166106	170273	153711	173303	200969	172280		189127	207747	197399	194748	164414	161631	808001	771692	793437	336100	319821	322157	496872	477324	460126	455136	451640	430408	526257	529724	446725
947.2766@6.6918755																216854	191579	197091			81143		125348			112492			133896	123465
676.7651@6.6926003		73270															311873	317940	147931	145849	144412	190391	191407	185070		207630
676.3423@6.6929007	96671		95876			94625	80496		85630	99896		83936		116436		378412	330851	378629	174370	182628	159380	243644	278701	247775	244079		232320			223344
1258.696@6.693333																			216141	183612	160187	176530	200184	199943	153367	138612	141395	143769	183210	185643
676.6245@6.6974616					91525			90588		114639						428672			187337		204426	248378	248780	252011	234897	260037	233055	264069
1680.8087@6.73925																							117674		1274760	158134		158025
893.9944@6.7013335																						334559	257969	261810
789.3948@6.703																							403683
676.4811@6.696048	108945			95805			104009	104267	105446	114049	97929	108245	111999			443054	418918		189835	198650		264716	310061	250962	254562	264379	263844		287551	278746
1184.0841@6.7011666																131920	132202	132537				90239	104215					98010
419.9014@6.698																					52170	55838	53398	54907
880.5113@6.6972		192867	219699	266383	235828										260808	2828420	3030530	3662540	2767770	2813050	2896910	735508	963754	1072480	2174890	2565720	2421910	1470910	1810980	2043240
515.2593@6.7180004																	390059						465097
515.7608@6.7174997																	79198						113771
343.8407@6.716889																					93041	115951	124235	123099		120044	75007	111228	124001	93129
687.0121@6.725																							261116
1148.5889@6.741																							168971					136434
494.2322@6.739077																84995	81106	97393	94112	99482		61332	64437	62595		94538	86187	62669	80028	72279
813.4511@6.7469997																							205207					218449
894.4836@6.7654996																		105111			151684	122920	265363						179680	137888
519.9421@6.76075																82330	81834	86330	126338	123648	133550		82168		62654	112839	100520		74199	75414
181.1828@6.766417	229670	253629	272374	345488	266698	298210	304431	307659	282550	283808	274805	265818	261713	263912	503343	199676	202206	226789	112443	109972	100278	315119	319316	306127	198099	280256	193204	99896	103512	88812	116314	116984	126941	118243	103144	123332	115177	125683	97143	185835	197328	206787	253762	249614	222410	125685	134139	118813	83327
347.8347@6.7752733																80844	69868	74966			101137	101010	116699		100272	130591	96892		89149	90473
1042.4998@6.7767496				103433												694930	656604	650990	897689	849396	808449	825919	935199	974170	879980	976546	726474	634823	707065	759726
1553.7478@6.783799																246376	229172	240998	157357	147677	147631	176161	173134	177746	158690	175444	157692	152634	176528	173665
1553.2491@6.7830005																248815	237282	284853	151314	140005	126115	176196	176788	183005	189441	176090	163611	165966	138487
1067.0547@6.7826667																227007	222902	212772	162049	173037	129997	181622	185706	175452	140737	146625	122195	181684	184672	159123
1066.5541@6.7844615																303695	305334		228979	204469		215364	395928	214210	318085	206438	183954	246622	446742	231138
570.3355@6.7776423																574384	455774	681334	278953	336811	265525		185162	294521	228387	256320	273347	251084	211901	178024
1035.8354@6.786384																138868	134467	128508	88360			107652	97428	93888	108995	101794	90280	92262	102681	95265
446.9036@6.788231																100520	83941	76588	163134	150225		104050	130638	134364	120393	139470	118542		143668	129364
1036.1677@6.786999																	102417	116408	66328	59399		68570	88532	82658		70999	72029	85663	83522	79197
569.3204@6.7961006						426365	399519	383557	259670	190987	123081											632447	207633	147129				148697
1361.1748@6.792933																186594	190507	203918	146118	144216	140667	105260	103061	149794	163731	153506	142989	128739	148901	132861
1360.6761@6.7954545																388446	354918	420647		141623		135392	139789		172672	288839		159789	172800	144092
711.0493@6.781077				434578										158119		191199	150036		138763			108922	153447	121232	95039	235956		160753	156075	149691
1752.8652@6.8193746																						270709	290197	293755	258486	229801	248789	290143		251652
782.4457@6.818																							89949
1753.5273@6.818546																				145037	132370	225790	247294	213642	194680	192868	166438	206612	166243	181670
430.0175@6.8158693	69216			89095	77368		50290			57254			72156	70354	76001	304224	307285	359351	260675	271171	271300	207501	237900	228481	318837	388201	306757	253549	276928	272352
1753.1945@6.819385																		124421	167163	152730	147694	281419	293463	280937	237853	191773	213420	222859	208650	220285
1075.5458@6.8167863	169929	175202	186487	220381	183002	132241	130651	131078	135454	141682	161935	152593	185137	180848	189075	801537	791410		659488	677210	685130	533072	581150	563567	784050	925515		648418	702270	734186
751.2298@6.8154																						108964	110652	95898	72746					86152
1075.044@6.8174667	309123	306940	227923	247042	214456	240499	249726	256367	274053	262460	320154	324452	327885	369279	305752	1706000	1689790	1829280	1233680	1231850	1179740	1051420	1149130	1206930	1556540	1725150	1585810	1343140	1423990	1494280
716.697@6.8167496													77549	66975		382918	340297	407017	282045	273467	295187		261242	256859	361588	379388	353936	292094	322366	326208
717.031@6.817789	68758		74543									65275		73825		373224	345332	382434	290034	285425	281975	225388	239306	272777	351609	374230	342260	288985	314444	313888
1500.6992@6.8209996																							189092					151448		150276
990.5082@6.8229003																105479		103160	168142	151385	162084	107585	153792			163997	173231	135245
494.9188@6.823106		49344	52261		47529									55662		109155	104644	118249	157812	114304	166852	141450	144271	152403	129758	176242	145210	129413	155789	152411
717.3627@6.8234286																420994	353357	266589	185017	172159	199104	154099	212109	229635	484898	486720	231170	254203		293250
902.4586@6.834																							169901
1484.7491@6.829231																163839		180971	207170	214304		176443	205046	174242	186050	243179	218188	178249	186687	193552
1454.3977@6.8374786	544483			103484		583455	570550			544892		89095		80569	79005	285113	303806	329154	199386	175599	227792	160256	163118	167039	251647	1626000	239559	1566000	1553090	235108
1048.5302@6.8328004																		58395					69655	68581				65070		71814
523.9307@6.8329																71704		70864	99870	109899	120976	78047	90465			98949		82239	86693
1454.0685@6.83525					101566									101468		308369	289397	268834	218359	218656	216176	186188	184252		220586	264911	300076	211473	286984	248614
727.938@6.842541	158832		168488	164612	156826	212052	230139			220809	198065	175203	213419	194739	115607	421763	378150	353025	367675	375941	414572	629105	601267	561240		505481	475598	604790
1019.9052@6.8438745			127788	132447	110376	183873	174586	181560	175560	178062	172244		174843	164957		376544		352248	362781	332039		561581	543398	525601	465661	464562	457640	542084	534587	508726
1699.508@6.8411727	674424	595812	601143	616469	582674	744910	744835	719057	709994	703068	732601	721500	695642		611618	1436350	1328540	1395240	1534640	1376440	1444660	2159470	2114860	2040510	1919610	1991520	1921040	2037370	1980090	1879250
728.6432@6.841043		244156	229072		222770	270768	281179	294179	278890	261564		273430	275677			529144	518161	558456	569486	558320	537667	735837	793580	768580	745856		701169		778315	714855
1699.1797@6.8412	816784	748889	740880	742302	698322	869241	852128	849895	834851	833166	883293	854259	839715	831632	684198	1680940	1561170	1679090	1675530	1646420	1736940	2562790	2525230	2415880	2196860	2377740	2271350	2396160	2346390	2234650
1274.8785@6.8417683		93901	86329			102823	102883	104122	99924	101129	123596	97997	111309	192803	173704	208778	215921	218130	220728	209154	351697	298879	306449	307947	287842	296653	251423		267814	266720
728.0784@6.8410373	360738	356601	337060		314701	372147	389914	402906	359632		387791	388208	397560	369331		760358	747366	776913	785362	756308	783463	1139980	1114730	1096830	1041290	1078180	999244	1081980	978148	1016220
728.3609@6.840641	477089	473356	456015	476005	429811		507011	508509	482994		535299		515893		476771	1006040	945060	1018640	1029980	997712	1049180	1526680	1473100	1480040		1408780	1311250	1409750	1301360	1320160
1020.105@6.8424997		99786	96688	90603		121742	121265						117437		91820	259451	256403	236364		234484	221136	369854	377360	350977	312114	320045	299876	357609	340866
1274.6324@6.833592	147368		198682	273696	205998	156246	150234		131885	142421	178270	159860		169061	146420	311035	326730					464595	435560	422444		90035	411821	432987	420862	383220
1698.8514@6.8414326	827078	763074	768301	751556	698824	909435	886710	917347	860307	895880	926432	854754	844129	875658	720991	1736860	1628980	1680030	1881600	1715850	1665010	2577090	2603920	2496080	2305020	2402970	2342890	2531210	2440940	2439610
1019.3105@6.842933	190372	155372	158696	141132	145257	227840	223706	214091	198226	208964	221136	200899	197991	202530	155335	456739	447749	448406	430339	382387	385147	630591	638073	642845	576088	586188	549445	641018	609294	611063
1019.7066@6.8418927	203478	179279	160326	180112	152859		236372	222997	219593	223179	252591	222149	232347	214041	157794	510759	474526	480044	446740	427120	391964	710343	720987	642098	643718	615592		718579	654475	673679
1274.1351@6.8422403	640775	127577	403828	129845	373611	713362	739697	681771	137525	156426	153955	681864	138491	152913		311994	1407050	1469850	1210750	298023	1120500	2155400	2040050	1938250	1934930	418086	1707740	2040390	367907	1933080
1019.5089@6.842678	226667	172675		191840	180374		267338	250764	254645	246578	250927	237089	252660	235575	184427	518430	507332	494566	499067	464906	418783	785278	745451	715055	647109	670178	715172	772328	691814	738725
1274.3824@6.8425336	153505	129792	118990	147997	120619	155979	153753	158458	153521	154006	177546	149551	625019	144546	118759	304689	304417	288094	321852	324314	303158	441076	1894900	409132	1662890	526451	398843	420343	1759750	1820280
636.9462@6.8403335																							229857					112254		235259
1245.6672@6.849																				143662	153539	221271	223290				131699
1656.1414@6.861																						341835	269238	295092		271621
548.7165@6.851																							120470	113050
710.4881@6.861077							155639				147631			132178		430214	432704	415340	276503			311649	310940		331122		293830	393777	256087
838.7438@6.859625											222754		209748			346845	409389					252751	211446	264291	503405
1204.1595@6.861																						102141	99399
994.6884@6.8592863																	165942	173477				130419	134366	122574				169111		159392
1663.7996@6.8634663		196236		192099		267432	324459	333595	257605	262210		297673		285213		868760	938833		680324				727071			677356			632198
1664.1298@6.8640003				140142			228211					205830							413671		373874		487626			437374				523526
1233.626@6.8623667	6509190	5436670	5103200	5002460	4629510	8060610	7886480	8083900	7459540	7616340	8459810	8005120	7644380	7162270	4994830	28246200	26904700	27403900	17518800	15943200	15291000	18533800	18154000	17693600	20294600	19822300	18837700	21805500	20610700	20463700
1660.8131@6.862867		163803	169294	155754		280041	295371		230606	230955		280895		221438		820727	736458		497232	372835			530452						505163
986.901@6.862566	2260660	1921100	1837550	1809840	1708150	2541460	2396910	2399230	2426270	2358030	2567830	2410430	2422580	2346810	1910310	8669960	8289850	8491070	5808340	5407170	5125710	5809100	5865770	5785100	6449490	6529440	6268950	7022030	6614250	6811250
1650.8164@6.862																							396948			405714	381690
1657.4895@6.8576665																324575	281551	454748				242432	272875	247927				317107	269839	278759
825.063@6.86275												115688	109212										277215					303829
987.2976@6.862444	2393730	2026700	1967190	1990850	1792790	2620630		2601080		2575260	2664530	2652430	2550020	2467490	1989540	9429110	8738900	9294900	6241730	5688890	5602400	6372660	6159030		7014440	6745300	6519390	7448750	7281960	7026370
1644.8326@6.8635	9623020	9035650	8639890	8976540	8360650	9936690	10160500	9884630	9702160	9831830	10541800	10072500	10074700	9725280	9057980	32879800	32275900	32817700	23894300	21905800	22703600	23613300	23438800	22295100	26395200	26462800	25492600	27333100	26234800	26050400							156007		159669					169837
987.0986@6.8626	2561860	2297290	2092230	2105080	1974580	2930610	2716610	2754070	2747730	2815870	2897200	2772120	2747410	2686800	2136600	10238100	9698700	10034700	6571810	6051270	5881630	6590800	6702160	6492230	7462590	7180160	7107810	8100330	7702790	7694540
994.8875@6.8584																	160200	174811					144305					161687		159562
705.0678@6.8634377	5439210	5088520	4977880	5249320	4894250	5615450	5575600	5561780	5468420	5633520	6080090	5622940	5834160	5607410	5183310	19217500	18160100	18863400	14130700	13228500	13478100	12932900	13129200	12763500		15481200	14306600	15384700	14660700	14514200														100322
1233.8727@6.862655	6280790	4959480	4601470	4599430	4368410	8274080	7197110	7407510	7215590	6891810	7659650		7366780	6758410	4821220	26093600	24571900	25105200	16352100	14633100	14260000	17961600	16967900	16384900	19009300	18240800	17605800	20094400	18830400	19048900
1234.3652@6.863667	1089560		1103690		1076390	1835100	1181140	2124920		1502010	1495280		1251110	1251030	1210930	4198220			2965810			2615950	2860620	2536320	3169020	3336390	3068960		2901290	4224160
839.2373@6.8599997											168994		196458			317360	406088					203092	203376	207896	498563
712.9129@6.8644996	142612		120895	106168		167407				147706	167599		169479		125064		515241	513081					349131			320190	372336	417024
704.9282@6.862743	4266790	4042630	3891080	4195320	3737020	4436190	4212230	4326210	4190860	4236640	4733130	4526540	4489950	4344540	4004850	14517900	14072600	14522700	10032200	9809380	10275400	9764830	9870380	9751440	11113400	11387500	11150900	11365600	11028000	10915200									66549
1234.118@6.863	1534220	1534970	1497790	1583010	1428710	2283320	1823750	1549430	2167660	1495850	1790060	2224660	1701770	1648350	1547150	5223450	6311110		3855670	3726130	4186720	3524630	3605060	3382170		4314150	4100050	4052570	3871270	4831480
1645.4956@6.864205	7752640	7140410	7101980	7268130	6565720	7947790	8120710	7862640	7702350	8056970	8346350	7956220	8016150	7941830	7272790	26619500	25826700	26577200	19542800	18417100	18357600	18751900	18647000	18238000	21023500	21742600	20527900	21872900	21229200	20843600	102668					91311	125215	102374	127497	130834		119966		151915		113128	100356
704.791@6.8631926	2278750	2155240	2165930	2189300	1988930	2283200	2353250	2344240	2326970	2336130	2527860	2411520	2439150	2360780		7396650	7372110	7530480			5284230	5330560	5310090	5118210	6006230	6254660		6108930	5860410	5660730
1006.6902@6.863667	354083		606330	633146	656670					173524	159594	196476	228872	344325	624936	329427	447713	538490	1109350	892255	1168220		505095	532721	475895	935792	693771	335035	493942	612562
1645.1674@6.8652053	9011840	8704080	8489110	8606550	8071970	9301230	9345720	9618680	9296570	9382570	9943570	9577940	9578510	9529180	8690030	31937300	30409100	31786900	22911600	21897700	21968300	22236000	22131400	21868600	24995100	24988800	24507400	26102700	24867200	24536000	110238						155839	117808	148775	153910	133977	147750	122325	166370
1663.4673@6.8616242	316064	267515	252987	235079	252458		426935	398683	344721		418924		392848		278742	1102740	1097910		764224	640191	654290	831696	781951	793624		899675	694176	992859	791504	849734
2478.214@6.8617496								199948	234751									422343				352977	350603		872277			401411	314528
712.7718@6.8599443			123715	124542		175962				141267	185976		182586		135441	532437	553233	530721	350710		321172	402737	346073	372070	421537		398005			367348
616.6905@6.862448	817870	852842	659502	658667	640845	1040600	1066090	1097980	1138400	1014970	1142790	1106250	1054370	984666	604937	3670470	3521240	3683440	2365740	1868430	2260590	2543970	2457460	2400040	2718100		2542390	3265580	2750410	2766290
1661.1346@6.8641253			197860				351346			278409		354694							580107				664405		725580	707464
998.4823@6.8621907	104238					143356	132048	133335		120159	135756	136609		118345		391244	388982	360929		200987	214488	247316	260346	279936	271797	283671	262880	287854		306897
839.0758@6.8633747				1017320		177001						180302		330294		379932							180890			815271		225196
705.6336@6.8644		1536660		1648800	1463380	1602410	1643670	1642310	1591950	1636150	1742250	1658260	1726380		1647580			5301950			3955780		3721810	3559900	4224110	4429700		4252180	3902420
713.0561@6.8611817	101773	103222					137902	148331	127992			125692	154555		102870	417412	430380	417902	280049	247909	232295	307285	276533	331178	315638	328676	312118	353213	295935
998.0815@6.863499	172138	124677	119402	110272	103327	239914	241198	235077	186565	192551		214582	221168	193040	115155	636603	580856	559359	359460	297969	305570	445624	448446	434047		437034	421999	527465	399830	449913
548.6047@6.859333																	210172		166694				165326				155440	179285		151850
2515.73@6.8644	556007	677952			597766						343691	393237	380513			578463		969314	1125580	1280610	1438020		337175		732139	937793		383591
465.9103@6.858875																				76612	72757		64618	46985	64822	70076	71048	55296
712.6302@6.863609	121525		104172		124596	150750	165738	170772			172024	153136	169219	148756	117844	481441		448477	314830	263934	302093		324958		373162	348348	344049	398770	312785	385570
1657.8127@6.8571997																						252903	279082	231826					227987	292236
2478.7336@6.862																	299574						258057		224338
998.2806@6.86348	127385	92030	86708			186128	190606	185230	154629	158052		182461	176441	157771	101109	481632	462144	461193	304410		233084	354720	358578	337752	338292	326033	320048	396012		342073
2493.7092@6.8638754												719305		547185		1623740		1418050		618804	605737		1128380	1151750
988.4953@6.847875							163813		125044	170031								645224		354907			427316		78244	492987
475.2984@6.8626456	303374			358521	318413	354958	347103	359587	334284	352109			305985	299030		244119	250090	268674	248131	228343	241502	336093	341074	340046	239667		269404	278312	243413	274895		316847	338660	337214	260779	284817	240770	252575	253867	234870	319092		306183	256064	242730		312072		400006
2494.2073@6.8657494	408702				192457			843606		527928										591908			1098090		1031770				974525
548.2754@6.859625																221218		221331	171955				157080		168962	193748			164491	155977
997.6817@6.8638277	167159	139553	118918	120847	117812		273136	242876	198422	211768	247287	247485	251971	225881	130693	669981	632864	607776	414149	322137	300677	501647	471736	502824	488449	457573	435028	529953	445976	514527
997.8795@6.8644285	170766	142164	129572	123539	123376	257045	271082	273143	213384	198596	260826	259218	255691	220501	143221	742229	624152	631051	413428	330841	338377		470453	529260	545714	513496	463412		464625	521542
1677.8174@6.8615785	712822	1175710	1423270	1527230	1364520				137944		355470	276948			1516430			928574	1569920	1979690	2639680		294804	307068	698084		1517360	420947	287932
1256.592@6.869																							290652
824.5526@6.874						72919																	323216				402416	350299
1649.4326@6.8666					131421													593716					299066				369606			332748
2527.2043@6.8784447																	316400	317505	214724	222666	262434		245977		199042	220639	233055
1262.9359@6.884357																290340	292193	299127	172418	164524	174557	194820	205229	191278	203799	177390	194617	217375	217960
1263.2739@6.8844				108162												297702	270047	271433	164341		139179	184636	201387	182866	165677	180753	197416	199938	204761	200992
1893.9066@6.887249		262474	278200			258796	236470	230328	239862		246482		253783	271494	292596	904757		894416				635576	651157	584581	532887	550422	603604	682413	647182
758.1604@6.8899474		111969		115342	114022		121761		110686	114321	113048	105874		118851		363566		371964	220554		224141	261506	249615	241830		250092	247802		259257
1894.404@6.887399	249038	250341	242428	267725	230573	243586	226462	212053	247277	233662	242592	224139	227988	238528	262507	860287	819032	883181	491266	466291	512418	599011	605085	606203	538962	598955	555157	642382	652858	614757
757.96@6.8882723		128661	121781	136371	128256	142602	139566	133542		121921		139718	155169		122665		430437	494239	231719	259248	270536	339580	298468		311722	304803	289355		317784
774.4397@6.8854																170535	162326	210777	562665	542643	560401	238403	291542	313078	296639	368500	447259	290403	268560	262368
527.3295@6.8910003																						156697	151807	141357				105758	87613	72475
757.7612@6.8878894	117727	124419	133739		127764	138052	136033	134026	117485	123778	135496	119090	131396		130553		401522	473908	247164	229908	246364	302114	289867	304244	280108	286379	292995	311251	294627	307225
757.5629@6.8891883											90367					314800	303029	311034	177001	159425	174931	201525	217672	207882	197843	205769	201402	194206	211772	213784
535.5009@6.9203334																						111127	93573					68454
1394.8042@6.927																							136941
697.9061@6.9323335																						107052	93251	80942				240643	59674	55922
697.4054@6.932667																						484267	141728	363451				118779	103189	264340
712.3307@6.9387608	191133		284812	270288	168175			210440		162453	191763	165847	162713	209919	258266	529230	506565	691939	601188	698273	678670	472964	490117	526158		424588	565870	623887	543229	541727
596.8348@6.946																91369						106767	79710	95628
839.4513@6.94475																			99464			106682	124713	132880
839.9541@6.94525																			69079			79452	211006	214696
233.1083@6.958																109117	99029	109793	84724	99580	110490	87960	87728	72017	81866	102019	85599	81693	83970	72216
275.1188@6.9673	604174	991063	1146500	1372410	1103800	147366	168472	180163	266852	378307	409821	408544	503403	555240	1514650	246006	271968	307068	348552	388378	459348	243963	300060	319765	265259	360901	313631	187092	219769	228709
766.3859@6.9963326																216467	168184	189701		118759	107095		124786
159.0349@7.0878386	477751	554077	654725	848880	631395	183534	194842	177925	186867	247478	309707	327968	394746	417614	801330				391674	506395	608818	120869	189699	223507	475050	796776	720754	518460	761784	947115	198544	197904	219366	218861	216403	227552	178098	191805	161948	192336	181805	198571	183545	186134	159405	247090	265930	238666
574.1225@7.087435	21395400	26046900	30627000	35319400	29263900	6124000	6489460	6226960	7436990	9603050	12270900	13411400	16094100	18838500	35984600	2333470	2765680	3940960	15059200	21577100	27902300	4101470	6095180	7508130	19955800	28638500	31756400	18679300	29010600	39194100	6596780	6775450	7053400	7668040	7740760	8414000	7014620	7035260	6424240	6984960	6970560	7158160	6309560	6661550	6059260	8410000	9354210	8936730	6791770
415.0866@7.0878987	477668	575372	700151	864861	653214	175063	188334	182735	204880	260303	329876	336972	426668	464323	818623		85086	111005	403185	531378	645875	121585	193120	229071	506861	798787	772565	516595	784193	980835	193249	201302	216263	218495	211432	238637	172496	180855	168154	187032	184904	200870	182025	181622	157925	233163	266513	236407	185962
628.0407@7.091242		563829	119025	208120	119911	419223		394753	429629	249294					219151	133754	160559	196736	649735	465805	958625		377962		111372	704418	1439980	537515	233669	1049240	402060		571022			494848					294548	340682		233832		383884	297005	525693	286080
596.1024@7.079																				238542			165752	193242						376046
820.3668@7.0828567																	136754	92425				206199	198427	181624				160159	147767
1035.0605@7.083667																233259	224535	229071	239769	151250	141752	131915	268761	251973	224057	148610	136335	132174	132970	125750
1035.5616@7.083916															75589	129077	129091	121435	170862		134533	104173	143779			140158		119091	133468	118596
990.5489@7.107																							84727
977.5629@7.098641	198438	186916	175764	235304	193601						143360	154129	184671	192424	188202	1038900	1065510	1162820	1461800	1420750	1475120	636007	759611	792845	1028660	1194480	918913	799125	891577	1054400
476.872@7.11																							59227
428.2621@7.1093454	125875	113644	113674	117956	89757	122914		119629	117717	120676	126469	119582	132096	130551	97705	271953	225372	224896				337006	258792	354921	203828	208537	178336	243832	365393	344624
624.3811@7.108727																		194717	217481	274382	249642	167919	181150		265364	319756	271576	235240		254038
1003.5303@7.1232																227994	211553	199180	387526	367941	366026	193436	271966	252358	284462	346996	334217	170418	189617	227967
437.1977@7.127527	124217	113058	118922	151931	110862	243332	228224	214936	185910	165516	160583	121222	144898	131459	122831	132015	115728	120845	112729	93984	76813	282156	237909	205950	134820	141232	99248	229987	186997	152378						55114		50451								126441	115723	452900
203.0976@7.157689	189563		219323	250847	226995	139128	140798	150801	158051	180503	184244	171455	190989	186470	356612	385854	406202	431812	446350	459573	461786	354846	391831	383259	381878	496738	382324	349781	349154	340625
735.3886@7.1485																87349	67717	106822	149306	166070	178153	77939	96329	104294		125789	153595	111887	98149	97978
769.794@7.1616006																		169624	163098	171071			87841	89602		204424	167270	110406	128661	146347
1105.622@7.1540995	556984	539773	561961	619393	509694	279137	277281	300879	349039	409949	444924	447191	512569	566346	603818	1279080	1159670	1159790	2647020	2589410	2453070	2021700	2190380	2304660	1891350	2192820	1929760	1940730	1945560	1983110
1283.32@7.1579285																130300	159469	156682	183464	170614	169844		92780	110379	146016	163580	147694	130743	142309	132717
1282.659@7.1584997																293342	319726	343900		229776	316988		95590	261753	250047		249783		309881
769.593@7.1588															59929	140357	138554	155410	162190	168488	164104		77089	89476	137892	171455	153582	107184	139409	145403
1283.6643@7.17																			137117				188160			112238		192630
271.1243@7.170125	57975	65599	75867	80776	83017										82520	57191		51904	67436	68556	74780		56026	58629	51183	74254	69473
894.4939@7.177																							143001	220136				154494
427.8935@7.1761427																75238	75589					218837	158045	128658				143497	96308
1817.7573@7.1922007																270033	266772						176791	199619				194897
588.6134@7.1883574		146916	144689	161037	124938	109124	110993	104984	112415	118862	132454	137914		134567	149621	1021230	1000750	1065890	799502	800205	829837	500402	670403	685509	825889	928417	834605	725155	773929	815108
1763.8363@7.188121	208484	216391		265704		161307	179338	160267	171056	183919	196910	200425	206495	204821	281846	1951480	1921530	1918070	1342330	1501560	1618460	987100	1280920	1150640	1547530		1730120	1355600
588.2793@7.188691	237366	255178	279285	278535	244064	196663	200604	185146	206362	213017	251745	253064	244942	242961	266723	1841530	1815120	1880650	1473570	1429490	1507690	1100000	1239310	1246210	1479220	1654720		1328390	1386420	1437540
587.9453@7.188234	274555	284095	308919	326797	275448	235630	236239	234004	240737	265857	300619	275058	288152	271644	300451	2127740	2115510	2226880	1671140	1661420	1705010	1255470	1442430	1475600	1766450	1933400	1785570	1599570	1641000	1678300
1344.746@7.20575																							87925	78482				108345	89511
672.04@7.2121663																						93554	95283	99324				103403	93713	108418
997.5713@7.2068667	422367	440576	450615	482275	425493	249611	254932	257587	310931	322331	391095	382156	416689	408899	459013	971827	866474	914844	1529510	1524280	1470950	1185190	1354160	1353540	1170900	1373580	1196500	1266280	1326380	1333040
665.3805@7.2056093			164854		164668	83236				124863		136817	156384	154609	174177	370248	362649	380059	610056	613642	618022	467530	497915	508159	476618	545490	538793	553035	556807	548049
665.0464@7.206601	253023	281522	282837	312011	277238	148604	153708	148946	194943	208839	225837	223323	246149	250517	320526	663053	606164	616732	1078570	1037740	1053170	769598	871802	896302	845297	941629	882263	904343	939516	916566
664.7131@7.2067003	272772	268321	294307	320582	294282	162264	153849	157942	188688	218886	250901	245766	261008	277689	311668	653179	625845	653669	1119520	1082140	1118850	835898	917841	943478	871369	950434	912958	970692	963102	973014
997.0699@7.2075667	716074	703806	757662	776776	715529	470329	465708	456916	535081	625716	681095	696935	728067	715219	734455	1948290	1895170	1985580	2982910	2821460	2658240	2349110	2828720	2844870	2590450	2740430	2513740	3093560	2829390	2944930
519.3241@7.213094	268681	278832	304355	310867	272166	317892	298976	300431	294859	310013	321129	272829	267892	283879	255904	292406	253420	276294	251961	235264	241094	307245	329903	318869	209163	258731	266643	277590	293197	275244		265208		279681	253481	242076	211982	209149	208745	205298	282904	229885	263591	267988	212955		270695	266985
868.8747@7.2339997									156594	147711			130104			457941	395361						240949		486235		384176	343875		394329
817.2073@7.2734346	1126830	1080120	1071900	1179000	988782	1238440	1257590	1249890	1246020	1303010	1415000	1322790	1325500	1281570	994098	796296	761600	826501	389580	345057	284504	873532	906456	853441	1113200	1212110	996848	2746300	2396290	2049590
869.1585@7.2396994	101802													113654			360350	301556	163417	124428			186180		412395	453245	369355
335.177@7.238333																						86143	81024	89257
871.4909@7.232333																509697	667708	744197	778630	839498	849747	243749	348474	364097	580361	698577	680891	285427	381384	367526
2028.0503@7.2400002																				237726			251324	216890
1189.6033@7.2657995																			109791		125069	117595	110429	106941
1208.6334@7.282083																215558	293030	211118	428390		350506	433989	491613	566595	279019	339908		338261	254084
699.3822@7.2831817																185000	193696	165575	154292	122328	102315	203150	232818	200022	161313		101524
699.0475@7.2901425																193712	142622	123784	130966	119116	101657	162958	194393	163912	107869	115529	95686	147795	88086
699.7173@7.279																		104615			87993		138858
237.1@7.3065786		58372	67722	84693	55953											91083	94528	102174	99446	97144	116899	86177	88915	82488	85878	112126	97507	83569	82168	76711
1048.5726@7.29																241380	237147	212850	229983	194419	181741	489716	318125	405731	184793	214471	173432	170823	162420
945.1316@7.298																							44465
1049.075@7.290866																187266	191536	300876	184755	163975	140693	251674	248204	244702	153031	154457	124266	133985	118248	89043
390.2405@7.2986																						85536	88085	90437			71229			73985
944.4658@7.299																							83264							67641
668.3375@7.310589				128561			86187		85396				102629			558483	527048	582631	454244	448404	490056	375602	432892	417099	524263	634535		485668	504517
1002.5072@7.3109326	375382	360688	391168	328587	361332	202906	308781	293915	313851	329677	376557	361930	386601	376370	421078	2039510	1999890	2204960	1644510	1585650	1562790	1345790	1594390	1658730	1915080	2189840	1945030	1755890	1764440	1846220
668.6723@7.3111033	90399	90720	96125	103455	96491	74046	71406	66479	72035	76554	94947		90612	102148	110594	474587	468002	509095	403831	424869	404317	330768	366168	361873	446714	501140	476646	405917	446991	441505
1003.0086@7.3105674	198786	218297	225673	255893	219221	155735	148966	145967	172520	170220	190841	193318	212166	217672	249145	1002140	1024260	1071770	865313	866982	882034	693629	841139	851738	977597	1092200	1190060	863193	917699	923986
669.008@7.3095884			54524	60880										55587		295441	291033	322192	244671	243152		199547	222930	222621	266823	301618	298573	231043	252203	264467
397.8601@7.3180003						50099	59653	46238		54672	49603		48308									140319	120088	97959				94479	76464	55037
1193.5798@7.318667																						170861	167688	131047
412.2666@7.3292007																102421		80564				108210	104393	107998	77592	71394		109423	102725	109520
1196.7325@7.367334																						159629	153464						109614
458.2736@7.367067	375596	364753	375174	395999	367939	346780	379428	342096	400081	424700	428328	421655	416663	367148	361302	671250	636377	596152	503680	542401	465979	1524140	1597000	1477570	543196	548235	417431	1359340	1186990	938618
1106.606@7.3816004																			111719	121884	118596	289305	271969	301983		94696	99337	190098	260028
1156.5948@7.3956156																173062	180090	191255	176318	211135	198125	165150	200904	172097	161293	190388	188053		197877
959.4739@7.392106	243762	248269	266846	271347	251507						178115	192358	214906	239639	281058				622000		386835	559065	686159	688384		383061	323950		720947	691015
1293.633@7.4411535																140508		172171	237055	242483	286237	142906	155430	160712	148780	169297	196445		183287	159356
1379.7404@7.4572854																176157		226763	266845	246789	287611	253975	346599	291368	254260	285458	230744	411336	256969	334015
922.2376@7.5523176	1448620					734880	743156	744979	949343	1167530	1309830	1372500	1386550	1391310		329587	399011	494102				907103	1156970	1265040	2194240	2494280	2886470	3401310	4183650	4591220
1596.2701@7.476																							203329
1630.2125@7.5190907	543809					765614			645983							258433		264653				494421	458899	422247				751228	551946	527259
1287.6521@7.4605827																137658	149863	139884	118801	141812	109600		96524	135104	115806	149952	110202		115791
159.035@7.551522	303761					339001	319868	300816	323714	358420	372337	387717	373482	328671		113486	124011	142053	128101			229941	261517	247053	304825	343512	304548	505938	478374	371647
760.1864@7.5530005	21716100					20905500	21032000	20782300	22650500	24960300	26722900	25985400	24857800	23199500		7873860	8083010	9199170	7718130			15468400	16059700	15653900	20370100	21069700	18163200	34007000	31548200	25994300
601.1505@7.517706						350158	336664	342609	361813	396145	416093	397939	383232	367741		127813	147842					246946	269718	274189				555776	501687	397086
814.1046@7.549714	766676					1016680	634224	205964	753417	188220	471809	270043	358627	2650350		815153			422150			701600	530972	668195	251475	237299	181767	356812	842315	711095
250.1772@7.506081	221413	224588	205587	299865	339372	214551	235088	194599	166169	199892	187178	207061	236628	260682	251345			147216		127166	199673		160263	199714		212380	159382	138165	164921	121072	221760	232793	214542	206377	193673	210321		173085	193526		129363	175376	239983	239039	179176	212760	181595	199514	236882
1634.7451@7.5128																177710	166972	183362	172230	200225	233943	144313	161174	204166	186060	184387	204455	246255	299811	295373
1257.7527@7.525566	246431	196755	204767	229599	189006	194724	180553	195371	301476	438039	445741	419684	327978	266384	195751	532586	496159	478781	750377	775282	711387	914161	1051110	1180640	734656	712475	696303	1243240	1401930	1587540
563.3507@7.5289593	215817	203441	217285	237210	212895	208497	206331	209902	235305	230706	247728	258044	245260	219245	197485	232254	237299	255361	197136	199267	185403	234316	254501	255942	202539	203273	211620	222473	233891	209619	186195		241489	244106	237380		172773	184480		182678	228732		206924	226719	213928	183881	218888	231314
419.9198@7.52865	91229			125978		82478	80552		86623		117130	108227	108521	107460		134086			239952		240948	294008	307581	287148	208082		209923	283194	283952	263832
419.2514@7.525516	361308	356554	402533	451232	391053	283064	292996	287008	327211	379387	392676	371632	384402	387186	375182	495248	502396	521259	880857	929447	911465	1032440	1094360	1064300	741562	816459	732215	1049200	999619	918952
1700.9908@7.539571											137081					147908			343760	316427	287218	414561	501161	497220	311559	265988	274784	457176	534727	639451
567.6646@7.540167	66257										63161	63927	64907	65766		64939			185370	200712	188684	200209	223410	225369	130841	138951	128809	210336	214104	198432
1135.9956@7.548																							92575
567.3307@7.5390005	128693		154701	171415	145630		84645	84639	109971	117399	132481	136616	133808	139178	146776	122135	120460		350988	367685	376603	391269	428755	431323	253542	280365	262991	421282	434114	416065
699.4138@7.5529284																187251	212506	154807	189514	209600	197988	123565	169753	255152	123747	114597		120234	210316	239100
1758.0085@7.5607495																			302430	298729	262543	290618	348438	358840	272769	277337	264100	353115	357607	435922
670.0541@7.5585																			78563	80189	70063		69612					73164	75255
1004.5774@7.5616007																103451	99204	104155	182256	185592	180795	171514	167569	179205	149106	158263	141706	160090	157338	159664
586.3369@7.5598216	139638	141964	160372	168469	149777	80733	77044	77528	97036	105920	140719	136855	131677	133112	156217			177880	464790	456946	485928	380635	433637	457383	342123	348541	343342	457821	453398	440217
586.6723@7.5580554	69532	82743	80427	93616	79062							68564		72950			82583		232435	251720	232628	209391	220871	231431		180690		221117	228933	231851
669.3824@7.5627007																					137063	125514	131099	138288	104879	121648	121543	138814	127483	147112
586.0036@7.5604005	150984	152674	178533	186651	170149	91645	85470	84699	111435	117998	155868	149715	152260	162867	170237	188130	186984	192346	503777	548328	532492	457116	521246	526654	374216	396175	376002	504092	488162	498574
1004.0759@7.5615997																212404	133552	138563	325719	246675	220300	210931	212228	240064	180129	201735	186497	213582	214692	375973
1036.5632@7.574																							86971
991.577@7.573929																140265	112272	161616	218813	236290	230861		135588	166667	145618	159446	137160	124131	118003	174361
887.0112@7.602128	124681	122321	135169	144522	127649					121717	146881		129000	131186	126733	181811	167027	167188	162733	183139	170365		137967	142019	153854	169344	163016	106057	149299	130469						105882	119803	122025		131620	162085	119187		117156
887.5068@7.604097	107545	99727	109700	120770	107493					99047	127204	112822	109152	105063		117588	125364	157082	137052	157221	136056		123949		126997	133395	131317	98653	109910	113384					87268	107305	93473	98034	92771		102863	101175			84970				100848
162.125@7.6156335	125929	135118	140193	185029	144846	159099	126302	147229	169530	152156	132850	145512	122323	127400	180357	170223	196864	224815	168061	229512	214896	173837	192452	174068	164077	167385	166512	201800	193328	171399	162500	210425	185790	197482	157749	178240	153781	160930	108441	145988	178744	172681	125263	136069	125151	144292	120633	147557	202086
1651.3757@7.619385																197952	165066	218888	225363	242474	271205		211174	184429		242743	266432	234822	282910	303519
1651.8755@7.6184287																162391	180647	186756	194106	221897	240986		161373	178643	218549	222487	236213	216841	228741	245559
1119.6357@7.6172667																182117	191351	196315	397199	384495	398466	323539	373421	387529	294914	301826	286849	331436	280455	347926
308.1194@7.62961	5007270	4972420	5472470	6777580	5633350	4038150	3827790	3859610	4089630	4587310	4541390		5333160	5095720	6304730	3101840	3607670	4093190	3722340	4474750	4450530	3722120	3856280	3886690	4725510	4954010	4682620	4050830	4474800	4384570	4060310	4442320	4643710	4845700	6214020	5010750	5050870	4649510	4872560	4068730	4733860	4934480	3714690	4220350	4172050	4380700	4699880	4216320	3846500
414.2263@7.6359997																						124475	114445
428.2268@7.6302066	88464	77061	94825	105013	86062	95122	94984		80590	86427	81804	80438	94363	91387	89811	154166	147900	192507	233443	259480	267564	321655	310258	295195	235987	284516	241710	331753	275536	337371
601.6665@7.6315002																			89692	91367	71155	122062	134484	127394
601.3306@7.6337504																			94829	92701	90705	132229	155872	136306	79090			93550
1305.6804@7.6375																	215509	232975					256526	256806
620.6753@7.651833																				95265	78650	128949	134578	136511				81632
601.9998@7.6480002																						67538	229833	72012
620.3379@7.655555																95380	75028		112921	105737		148901	159913		81486			95345	108695
395.9065@7.6509566	70663			94320	81757	66677	67304		70519		77220			71560	78354	122279	136087	131423		252234	235641	297896	333006	298489	178895	197922	183296	249892	241222	225682
1186.7133@7.6520715																123102	137203	143441	299544	197475	203893		340475	267772	267150	330168	321502	270686	232646	246904
572.3153@7.6579995	109234	101444	93897	104127	103532	193366	243209	243983	192798	174061	157364	146038	132276	114520		322447	325116	339421	215678	202302	201727	518952	462238			261319	255336	356942	321272	313169
703.1639@7.708833									390622													451336	553545	500362				1938410	2198420
526.9204@7.71125																				56049			95038	90050					67091
526.5851@7.7104287																			60869	65604		102509	105966	97799					89662	80219
1027.5532@7.716308																179595	201385	267059	196404		229377	158018	180569	168878	238674	201654		177829	216703	246732
422.4901@7.732123	84506	72856	84762	105284	80924	129027	115364	100511	114638	105483		93611	101724		92584			58357		60311			115595	104702		72380	60832		92713	84669	131412	143558	127725	133662	124932	128511	89499		79214		102240	103858	105994	112160	97470	133469	143106	111710	107473
422.8258@7.7332397			53564	67114	54908	94938	79729	73314	70110	63820	77927	65977	66071	61121	58950							76922	72257	78797				67881			87636	102489	96748	99214	84656	92791	63020	55461	57827	70657	75841	71223	76528	73479	62901	89224	88781	81380	86285
302.1663@7.743704	119014	176265	191517	241927	191852	61037			74231	89386	86710	89398	96327	100400	224592	83169	92752	110100		148926	150124	100830	119087	103827	78178	86697	89335	86782	105978	98514
499.3354@7.7595																						57756	54445
308.1193@7.7629323	10762200	14442900	17047000	19762200	16506600	9020270	9349450	9018330	12524000	11368000	9251560		11382200	9752790	17996900	4096070	6642840	9924400	8533820	10742800	11722900	9195890	12720200	10296500	10188500	11484500	11047200	11155700	13951700	11434600		11374300	11664000	13819400	10895700	15249200	13969100	13260700	11944500	8897170	15280000	13262600	12279200	13474500	10571700	11796100	14037600	9844240	13267100
1701.789@7.7696333	272182	275781	280870	295601	268116					173060	219755	219411	235635	248690	287346	258161	297072	296482	340735	375493	363202		191196	212088	295881	291834	293373	139235	200409	233407			139610	151709	198287	202728	274989	254705	267095	210869	268911	238060		197138	213185				219416
201.1359@7.7811384			81563	117597		61865		82602	101035	91788	93461	51074	90791		89716			101934		89617		85712	100590		79250	99454	56871	60647	96676	59027	75892	90155	83934					74975			96624	80148	75949				80660
1374.7931@7.7994003																650737	682328	756539	618365	654124	672040	337846	450775	435480	640689	651592	654805	474193	566210	600886
607.3769@7.8170443	170732	172125	182292	192922	178583	118673	114831	115580	119137	127488	135140	137986	152149	170835	166085	124212	129336	155208	161463	158090	163687	130747	124064	134434	123119	146359	210322	104188	117613	130031			108775		127065			157267		122100			100488	113831			102414
1586.7607@7.8202696	212579	207683	229792	227075	208976					167201	203161	186133	215149	215952	223617	1394790	1481570	1747600	1943800	2024130	2095420	890462	1183480	1255230	1465010	1470450	1465340	877796	975052	982693
1072.4946@7.8193073																192285		228287	117543	153656	184497	135422	161499	106163	142247		131640	169020	133796	128378
998.5458@7.838375																	228799			203403			216688	204069		219012	137851	197212		204649
514.1619@7.8450656	3111230	3949040	5053310	5797240	5066790	7677700	7153240	6673450	5915890	5449780	4436180	3878830	3578810	3201490	5525010	1568050	1495280	1667430	1527610	1807070	2020940	2894940	2757120	2320560	2039870	1980170	1930900	2935060	2813700	2518860	2826950	2488950	1810170	1732810	1311280	1241470	490300	454575	468131	656890	655376	569293	1429530	1264450	961694	14434000	11819000	8139960	2308540
555.6102@7.844455																61000	60010		79500		68942	83706	101365	107702		78926	61990		74487	63914
555.2757@7.833																					120446		136114
555.946@7.859																							67072
2343.053@7.8519335																442659	461944	512776	540048	525409	542073	254461	318159	350097	423294	437780	451482	293648	300803	307523
781.3522@7.8510003																102662	104570	122733	116412	131401	124849		74935		97928	96525	110492	73991		75621
423.1489@7.882714																					67903		67225			60914	51713	75232	90072	80461
439.1406@7.914283	469417	582280	724119	857216	796099	555945	511143	501141	490945	524028	498570	486442	483592	464030	828443	192165	188265	195703	245414	299364	322717	297159	312805	299638	316302	335530	316097	325666	348671	348308	407415	421391	410201	577980	651353	750286	424930	447777	492251	430224	480771	462750	347141	401658	394821	1103810	1152870	1029390	1710090
1635.7461@7.8744354	255569	289452	289474	307259	290905						151511	168560	203620	206297	370026	459244	529576	700402	734731	825006	948656	240387	326136	409696	819079			479135	640106	878067
537.3516@7.8691998	447609	496723	508046	562998	496575	620134	593080	563603	551527	534905	494554	388703	440785	444312	463287	1104740	1068970	981882	1219620	1371510	1455140	2077990	1990500	1954720	1596940	1636460	1625290	2024450	2044320	2059800
571.6688@7.9212008																							74822	74222				66497	70282	82663
572.0017@7.9219995																						62741	68022						62419
273.1935@7.9185553																56881	58561	68852				50637	54768	53087				67696	70578	71464
590.6757@7.9342856																				75255	81494		80888	81322				68975	79836	92644
1471.736@7.9414																316645	338213	364263	449457	465427	446315	204034	243399	232919	303630	283919	285944	162090	194905	190956
298.1417@7.9538474	81694		77630	114660	104106	107762		83098	80877	110801	117917	124715	112941	126009	104970	159677	142684	162747	146302	168691	128075	97976	104608	159234	137701	140494	129786		74622	131515				147857	135347	119407				82092	80600		127998	94566	96040				136467
618.2431@7.96																							54709
527.3275@7.99																							51094
308.1187@8.073625	16779200					29261500	28145600	26724100	24984300	26086600	20151600	18669100	20060100	18626600		16075300	15124400	14551600	13778400	14871200		24254800	22915700	23619700	17210700	18277200	16068800	26141900	24477100	24630400	28877300	30078900	29766000	31053100	29971200	29814200	25837000			24447100	26228500	24462400	25268900	26338000	23288900	32983400	38953800	31690700	26405200
481.1522@8.020636	142991	157273	190727	208784	202531	206067	197813	186678	186088	191075	186924	165309	159506	145005	206090							100950	93653	96605	82583			103173	102404	102206	136303	151737	141972	198243	187535	187414	100271	90422	90159	102145	107954	103763	100850	101744	90260	492483	532588	488397	197414
660.2283@8.080895	1728050					1941840	1814340	2017290	2033890	2062120	1997020	1778700	1915430	1838790		1463430	1180430	1324370	1198500	1407470		1492910	1718020	1719190	1696740	1590950	1524120	1710740	1974070	1759540	2237600	2040050	1966550	2211570	2353170	2599810	2054280			1963510	2178750	1997910	2077760	2230320	2058000	2269320	2435410	2370200	2077020
714.1467@8.082735	317003					366665	339911	330539	280648	254784	347635	308404	362347	365932		254321	251060	255218	293023	261236		299314	266356	283448	286235	268523	276228	289604	250079	292432	396507	407835	410551	413802	423773	445819	427469			413514	381856	421443	389137	342946	403820	325653	332814	363592	396005
1403.8466@7.9981666																						150074	119299	143928				152131	117745	148939
406.2309@8.000667																						79675	85054	80401				138501	141050	135217
2226.4963@8.1327505												525814											187916														148881
1110.245@8.073199										788971										693145			620431						610223	732599
1094.2725@8.059799						270492	246331	265575	412024	372448	202863	167213	370067										294485	210737				230240	293628		322125	321286	302191	377075	280804	269582					208551		302222	200439		326933	309620	367620	236754
753.1338@8.0616255						219943		202050															189564								232906	243329	249472	263088	273570	277674							236823			209016		248184	256549
492.2146@8.100241	262991	312684				275014	278296	266359	278765	330753	310494	291150	297652	269599		220484	183012	209394	216919	274490		224793	250039	244821	271371	251811	268307	269081	278318	302725	275861	305327	314106	375063	384596	382736	349055			327529	363078	360745	302204	331040	273903	344904	386719	396069	349126
352.1084@8.101261	112138000	118446000				120272000	112939000	109653000	113326000	119391000	120164000	113536000	116553000	116664000		83959400	83790800	88073900	88181100	99499200		101443000	106656000	103215000	100169000	107497000	101849000	107070000	109660000	118046000	122517000	135393000	136223000	154230000	158920000	165982000	151507000			138128000	152220000	148407000	122841000	131873000	126839000	149499000	168785000	158930000	154425000
306.1037@8.083268						159352	150546	137542	137092	151494	136267	122719	128168	132253		120793		108730				132425	139574	136591				133308	142059	139729	138520	162734	155280	158479	154314	155615	150767			135908		159175	141323	148560	123382	158604	185417	142382	148271
2328.3325@8.125166									446156														194280																			260111
159.0349@8.063945						478135	422307	405365	434330	466550	447620	399077	457202			325676	334046	343959				421795	463442	418729	396743			414686	464566	425468	435948	528431	511443	541998	531236	598802				490113			424084	449081	420031	575551	665373	551115	564430
758.1371@8.104957	1363560	1248180				1191310	1141170	1100340	1147280		1203040	1162020	1365390			1266970	1235090	1457610	1238540	1377270		1433930	1228830	1273660	1091570	1143870		1070630	821596	1038440	1700120	1837770	1978080	2072700	2188860	2142230	2231370			2011010	2718150	2644980	1707810	1673700	1995510	1717160	2171490	1929330	2427270
882.0708@8.012785																185198	184075	178211	105605	99802		159006	118298	114557	142238	134653	123094	140437	144656	107063
447.0521@8.10717	406620					500246	450780	395705	419625	410339	477765	292381	365182	516686		360781	355253	385328				420688	405214	424985	125585	458366		406129	334202	361949	493842	452374	543052	464626	161845	485114	605198	200707		518695	600983	499876	187059	414055	282604	413832	459729	529396	546532
882.2695@8.011154																199319	189589	178542		106639	92560	132882	115542		161744	144627	134817	146733	109157	125979
618.336@8.017625																			167650		179607		95780	113066	86283	80487		70478		81982
409.1302@8.056582	701625	807337	944741	1084670	1026270	946707	895135	860487	863367	931942	922540	855068	808116	749326	1022520	501600	482276	498266	605696	723221	809961	841276	887743	852204	881913	856056	846375	1026360	1067660	1088010	614119	667194	627793	928634	941742	944133	463074	442481	495801	579457	611456	555065	544535	587064	469699	1644760	1816880	1659890	705413
574.2794@8.1104																131701	90493	187135	168968	174087	165312	88472	90098	101795	94722	73956	78905	100806	96196	103790
858.1209@8.065001																			88195			99333	168587	96948
886.8004@8.05975																			89218	102610	99584		90765		83693	86982	87519			78347
1286.6832@8.054728	107654	120581	120804	112902	110837						91676		92903		114665	246168	278330	308686	380594	426532	399727	341889	314695	323567	302110	337718	310847	327697		292612
1329.6967@8.061999																180276		237293	352200	299321	342608	355496	383538	226737	398877	434782	439565	375893	331020	229804
857.7899@8.061																94672	91256	93162		118653	117103	114784	129956	122179	103093	87918	109038	115454		120550
514.1618@8.067683	3183160	3046230	3078220	3377500	3139700	7070100	6498410	6476780	6018320	5519610	5275550	4629440	4180310	3575940	3219600	2000290	1850650	1834960	1503430	1572250	1600680	2848470	2858730	2648920	2142950	2074000	1863990	3170780	2802160	2762400	3124780	3004650	2411750	2371880	1762740	1573050	513504	416336	414623	795590	722076	597921	1934310	1603660	1271790	13718300	11587300	8358660	2935380
1330.2015@8.060333																142435	136194	183400	220461	249664	250378	189812	186098	240841	205536	225760	236963	165267	152537	152628
1286.184@8.060599																396872	373019	266993	453110	475728	377314	491189	336697	515084	290673	308787	300380	482270	265783	460972
458.3084@8.065401																70094	68506	56012					58756	68542
651.4017@8.084159		103812	96777			76661	78741		74629	72702	76928	77608	89670	96042	96656	83433	88164	104778	86862	90740		85197	98399	86461	71854	95564	99145	76307	86254	92050				69809	74342	66444		79239	81152		106912	75814					65777		87760
1242.6675@8.093428																330404	305654	178095	355053	291521		432192	423793	413226	378822	340904	331576	388406	210029	387129
1243.169@8.091867																140396	151613	163297	212273	243939	255492	221046	249298	218691	178130	197036	212522	225305	204173	179510
453.1555@8.132902	175100	186528	203506	210311	195091	115752	102429	105562	148555	191751	198334	174247	190782	186459	209507	84307	81916	89742	121072	129759	122343	97724	115368	121238	143895	160594	144786	116297	139980	153730	90663	114513	133997	196502	201877	209353	148916	143167	146317	151177	163445	155752	124166	136987	140498	268835	337984	345568	215557
1394.7223@8.124249																106611				138852	156240	176987	181440					171232	133400	129734
1381.2056@8.1345005																						146505	148908
1381.7024@8.127286																142416		110783	97659		104677	148784	140989	114498
1394.2239@8.13																				113555		174609	176661	158825				179523
1337.6852@8.14																							163588
1338.1863@8.137499																93051						126826	130309	112249
1490.649@8.129048	306693	353524	378897	391896	384233										494217	385090	399833	406040	463618	511171	630523	348137	306191	403643	602257	548030	737849	409820	465082	535551
242.0804@8.162				57931		64164	58910	53020	58615														48577					65620		49291	74835	89173	79313	52270												84417	87036	62082
1471.846@8.164466																237449	213139	197792	374355	400728	389841	323834	354071	399278	307683	291247	308276	368234	400206	437072
560.2947@8.188885	83722	57550	43809		65203	144981	141085	122135	128629	137849	113165		93239	80508		99763	96010	80111	91163		81761	384818	356867	327525	171648	139276	134628	335317	257107	261209
217.2039@8.182968	6067440	6432880	7202030	8447010	7058830	9751280	7816340	8129250	8146370	7924450	7781740	7069760	6938510	6615640	7738960	7242860	7121150	7368250	7980620	9183860	8738130	9480600	9921980	9591390	6964220	7755310	6706800	8698410	8649260	9290900	7792240	8184540	8311640	7851560	7223860	7348220	7943100	7325470	8207370	6287660	6797430	6479890	7359790	7416160	6095810	8143960	8950480	7755730	7565280
1734.7188@8.212255	384890	360820	436027	456269	411542	1230620	1061330	1162290	1109310	924195	873980	786833	599227	479142	438350	566596	459064	417034	291749	310552	287216	989120	868803	790162	339057	316366		939939	742405	812063	1187290	1340870	1290450	1204930	1013790	793388	494073	478965	525254	587250	622637	513673	1080250	1031300	651152	1085030	1171040	1234280	653097
1523.2891@8.213546																190459	226496			204573	212815	196297	218462	200031	233013			171667	173063	177668
1522.789@8.21491																173289	187150			153943	166340	206380	229118	223582	193308			239538	211766	236896
593.6219@8.225599																						102910	104760	100204				71268	65593
593.2869@8.229																						115915	119870	128155				89976
584.3875@8.234333																		59920	101439	95951			59960				53291			60044
786.4467@8.26																							302753
787.9267@8.273																							115672
334.098@8.32844	399986	469861	494432	139905	566752	328767	252048	288482	384181	410003	376440	391737	364903	378054	477340	638150	556170	678046	745545	956265	803748	787790	859656	753066	1043010	1182410	1179170	946733	1123160	1179320	185383	210729	203319	236080	318596	369717	297593	335900	119144	242384	312770	311385	195132	255291	239870	143961	160386	144830	116721
474.2054@8.29																							84030					100725	104639	115218
159.0348@8.310898	319688	381013	430230	507898	554138	326628	258632	275134	280746	291831	294001	280466	321273	337526	567646	423442	390064	449971	507258	373816	525890	497474	566163	521711	543112	635216	593224	564752	590171	660636	204844	234547	237033	255714	303807	314356	288192	510265	489699	246903	316411	312795	213613	204037	243466	164228	177460	170335	162026
182.0704@8.344547	1375470	1433750	2037300	2791340	2438400	245021	321296	372479	526745	642658	977775	1012820	1332840	1431110			127587	251899		161381	88226		563142	647980		82761	116953		167498	180177		114802	185135		124771	189460		59850	144962			121166		91108	148938		117654	117130
273.1932@8.337308																56161	61535	61042	58786	64065	52836	67950	70419	74025		63482	56934	61072	66875
600.3794@8.35836		67146	66457	68284		98596	87660	85094	89648	84007		65744		62802	61237	125829	120208	119630	83599	93426	88777	311928	218483	259210	60145	60397		211246	143677	141383
423.1457@8.445527	245114	336906	454583	530702	502726	256195	238341	252436	243083	271480	268610	255314	284971	251020	515463				86940	115439	125244	122497	135950	121157	118502	142483	131722	106089	118642	126724	221701	224063	242478	344838	377174	370677	235760	260512	309213	233522	270030	264195	190476	215774	197929	591698	673554	604854	270092
1644.8492@8.434534																208108	222376	244213	265960	248765	210240	236670	244918	252812	207277	228142	241140	248573	221283	216983
1644.3514@8.4345																264056	237577	247129	261663	239332	232074	259818	267744		237376	252090	205745	256500	248487	245129
1272.7203@8.45625																117136	120410	125910	137482	142042	124100		109872	107186	107766	115943	106052			103331
618.2692@8.516375																	98428	100896				115764	123526	126169	99775				119259	122060
687.3781@8.521133						62176										143836	167797	146928	135344	133151	127021	239805	304932	249605		161753	138069	247402	283665	267827
261.2305@8.640534	3447980	3628570	4099270	4510240	3762080	4379560	4118370	4169980	4252790	4216990	4145450	3921250	3941140	3966390	4193080	4124100	4221030	4355600	4305630	4577060	3731820	4744190	4950920	4811560	3743870	4348030	3859450	4321390	4262850	4427850	3987060	4120190	4552860	4440940	4327960	4504350	4335170	4393840	4563230	4057000	4988390	4295310	4289770	4080450	3947530	4284700	4976740	4620490	4674940
569.679@8.706																						70290	70719					58694
788.7533@8.704187			75770	79490									69467		66500	113828	119266	115771	145796			148080	146088		136577	153011	146954	152807	136365	159291
788.4158@8.7044																111102	130206	126843	131111	173097	147552	145546	142387	151155	133840	133937	146486	149274	156185	154827
789.0879@8.702636																80569		91310		102033	102651		93030		98669	98127	103496	96352	99823	113452
233.1987@8.69595	105051	107846	126122	144909	114972	128986	125532	126777	139062	137104	133997	116849	123525	119568	126658	87676	91328	96047	111443	108086	86012	127873	127151	122256	99680	113710	110683	119099	114438	127083	116436	122394	135927	114330	116946	115353	135909	148813	144480	106137	143581	113815	118662	120431	106037	132232	160204	142400	145268
765.0733@8.765499																	97146	104421	125854	139036	116352	125209	135458	133914	117875	131609	134655		122895
764.7416@8.7685995																	102860	134898	150580			130679	134168	132092	124802		150231		116585	128552
765.4075@8.766																			98848		76620		85385	85254			108320			88273
512.1392@8.8070345	786201	799586	872795	919898	910666	1341440	1304400	1271680	1211400	1163890	1065980	979456	912107	813276	833098	14578100	13531600	12612700	4480520	4875630	4193450	6818320	7389270	6704510	6177380	6224080	5700440	7585080	7092630	5500010
353.1046@8.805067																401114	366059	352171	135168	139450	121337	182525	209891	196482	171614	189259	158962	222281	191892	155845
566.0578@8.799199						108801	133154	111615								686055	804276	817699	292799	187985		492557	465656			401455	217686	460915	397792	233858
1490.005@8.788026	205771	246280	219264	199775						164403	212087	229280	259033	231280	170832	246411		223162	239119	223511	200057		164051	190659		198592		169533					133795		214136	166860	167424	195095			239634	178588	160747	204277	219919			159992	208245
851.1387@8.788783	117951	119964								113846		136459	111915	141719			135241	147897		113732			102806		143208										104556		114238			114580	119221			119070				101426	117238
568.3577@8.809333																146394	136587	138575	112960	138536	106247	72292	90053	120533	94653	95573	103182	64941	79668	85235
449.1612@8.847849	357108	379140	440329	496949	468076	375191	371971	358276	382091	417860	390394	380777	356614	350522	482210		117850	130060	173526	192802	179594	288309	317970	290202	269567	276417	289385	271437	285842	262808	257613	272953	292098	434261	431012	462505	259883	240718	267511	263108	328976	278124	209712	231688	211047	902889	1002990	938351	379184
316.1816@8.877601		67036	80596	89020	87135							65549			92114	72525	72160	63549	78343	95672	79839	64571	70024	68022		78343	69161	82008	87394	82613
515.3309@8.880192	126211	135575	145140	148119	140521					77920	89451	108493	111561	135621	177395	253250	188041	178826	370414	357724	273359	301298	371887	423555	247246	244605	230680	327226	418142	440186
1123.6101@8.914933																518231	322519	375486	448026	465648	384267	169607	322231	365136	441613	298260	288027	424733	438295	507564
1124.1089@8.9141245				89212												266734	274701	335885	256841	264682	243571	150035	193124	197022	248141	270128	252726	206614	250805	243686
780.4742@8.932067																467267	362622	383987	300324	377093	328633	217397	266095	263200	324198	402724	406669	285477	385086	312304
352.2133@8.937667																73499	83548	81616	88206	89315	72937	102617	106883	98219	104610	110868	105392	116488	114587	107430
1349.7589@8.993																			157975	160539	164318		103260	115777	114020	103908	97959			107805
713.4391@8.984499																118462	125679	119817	102602	99950	97091		80436	87649		103578	94275		84075	79469
305.2562@8.990053	803125	827916	900023		818692	972074	925204	918853	909720	940881	900321	903384	863792	881180	924256	901605	916647	975778	946677	956027	800308	1030090	1082710	1066690	843434	939221	837474	928571	913174	864575	869979	933662	952251	1056220	996320	1064130	988703		996672	953257	1172320	972525	998098	990278	936147	931261	1052300	997514	1061880
277.2247@8.988257			52906	59878			51097	53309	53182	56730	52205	55355		54148	56105								50114						48778				50376			48565	57478	49970	55664	48561	55340			51930	50029	51616	57402	56854	60206
217.1135@9.03518	70686	77096	87241	108521	83790			65872	82829	81815	85930	83820	76197	87732	156720	188803	185751	210770	247650	277882	203557	171640	189353	197341	169476	184223	163657	141130	159035	137206
815.3918@9.077909																			78050	113384	97973	71835	94031		105742	102672	133439	138203	145894	109389
871.5331@9.147																						91681	90709
630.393@9.200667																87870			96944		62988	84470	124530	112322	88469	80373	81915	169549	164841	199075
215.1515@9.243282	211673	223829	263078	325509	277987	279349	252533	191762	282159	260152	236395	273990	243501	246129	265091	273141	260805	284348	263830	266754	132435	238669	257836	259750	224005	257929	224984	271232	266878	250255	218809	259465	249780	238472	197422	133689	231434	215485	239279	195381	228942	132979	311757	283292	242902	201781	163624	252382	160185
646.1431@9.324201																							242212	297773				445687	709725	964959
477.0996@9.296499																						688640	208242		234991				185298
487.2217@9.284399	98821	99154	104076	116340	107011	190362	181233	194043	196132	181988	150910	145677	122573	104177	111707	282434	241661	188009	291828	286464	225968	613382	645904	712018	376838	375452	331680	615083	582336	527360
942.3409@9.294666																						275669	273219	229965				232566	185420	116639
159.035@9.369234	97294	107648	105398	140477	119114	143765	133477	140146	137735	130999	126241	122706	109798	109297	116699	567898	586367	617169	573357	627053	480714	515607	584983	563953	503394	587796	497239	442724	415404	344784
296.0825@9.3691	307906	315946	337901	378934	336384	459252	426551	433055	420438	433011	378072	368433	349306	322759	362719	1733620	1782970	1858050	1722460	1794990	1490400	1676590	1776940	1716460	1494860	1649680	1509260	1385210	1294480	1067390
334.0982@9.3636																125545	165741	166067	151532	182773	118288	138523	159487	147107	129663	190626	140320	109758	122319	93602
455.1178@9.369167	24652300	24355200	25090500	27635400	25256500	38926500	36375300	37694800	35970200	35154700	31988700	30917700	27939300	25967600	25985900	135558000	137555000	140021000	131846000	134906000	114593000	132428000	137091000	134683000	119662000	126623000	118350000	113909000	101944000	90614200
349.2822@9.300616	156732	152348	161963	176032	156763	180510	161135	171082	165212	167950	161677	174607	159709	159256	169414	144582	147599	155780	159040	161345	136949	168972	178262	174678	139041	151398	142486	148152	145700	141089	157977	164858	163752	209343	201815	204050	195794	197993	200981	177436	202589	187664	198140	192177	181216	172020	184328	184711	206412
1419.2742@9.350773						299063	251824	274549	168387		177501	236103	226396			1156060	1179700	1199520	1102230	1013970	1046070	1058700	942807	1050050	999485	942303	1091420	880785	614013	672032
1423.2719@9.362																221446	227828	223703	219987	199987	175049	201046	189409	197426	194505	188719	177640	171181	126752	120563
964.1554@9.371567	407004	446620	320131	341545	309539	695913	748238	666385	498769	435012	533797	512793	489877	424450	375741	1264770	1300050	1396630	1380460	1308960	1262730	1345890	1109700	1183490	1180440	1224690	1196910	1063700	984701	1055770
493.0726@9.357429																168375	553972		238583			597296	461146		485799		452325
527.1388@9.367857																117415	97096					202484	163679	139379				129890	92557
509.0365@9.372827	703416	614849	432663	461657	547065	896669	658777	605130	503375	493153	810363	845499	857964	840213	430062	388026	755166	476316	811226	1170100	416584	924407	674796	1022100	456324	1133780	398280		394060	921295
759.6182@9.378428										154279			197507										137645													177779													245314
477.0996@9.422571																			353458	656867	315731		573299		386140				414092	642510
1015.7991@9.461																175333	169897	174717	103612	105918			97760	112427	101338	87886	115066
1015.4686@9.456																180957		173118					113783
575.3305@9.4921255																			121146	108011		151143	162521	152700				116322	108442	89622
644.4079@9.494429	77689	77694		78317	74068						79617	85687	81429		71836							80819	114598	98558
470.9705@9.676091						614780		514308	563841													461369	231377						287610		687165	736040	286156													638206	645782
1456.7814@9.641923																	158455	166575	197941	184364	137617	154698	183842	185720	182469	224034	209860	187272	193099
1457.273@9.642922																150147	116873	197619	153999	157985	147881	136314	175133	172577	203026	185742		156993	178728
512.1381@9.756734																207485	208020	200032	139654	125445	111268	174492	189367	192917	156929	167212	152081	219742	204531	151745
354.0556@9.724999						5667090	5205430	5697460	5893370	6075860												5761530	6595290	6533680				6933180	6128710		6366690	7029990	7118420										6426850			7617310	8073150
231.2193@9.785087				54556		53916													57204	59054		58238	61396	62853		57179		60815	59785		52444	52061	53767	51182		54605	59032	57713	59123		54228		53929	47460	43417	50733	54104	52781	52797
570.6068@9.9082																	60821		121564		110609		54342	66328	87503	105093	104222		72694	70104
570.2727@9.9074545																72932		76436	143759		148356		69181	87848		131082	132180	65860	77370	94767
1763.7678@9.917952						176593	170038	188736	162065	162260			130755			1842820	1823510	1711660	1317710	1128330	984395	1321650	1340470	1130520	718176	682592	545087	756205	584513	423035
1817.69@9.91775																262826	256755	247616					138057
2377.9624@9.921202	659862	618990	620874	624442	594423	527877	522347	573284	510679	597963	610781	600756	604942	660088	742211	1362470	1232820	1220890	1696750	1648650	1593640	1253730	1421030	1478800	1495980	1590040	1605780	1443770	1259380	1555280
792.9882@9.919778																			86636	74403	79855		68513	71376	65307	74215	81561		70677
287.2088@9.918633	84455	84554	98213	104221	94644	90243	84818	91858	93847	102124	94620	101307	85262	79329	93097	232737	238582	236762	232994	230245	192378	225485	254370	251608	210542	241940	220489	219764	220435	212101
330.1974@9.989187	1509500	1638960	1828400	2142470	1915420	892261	916805	1044690	1264900	1718410	1983930	1973490	1697330	1573380	2055380	2423570	2183320	1853700	2123810	2228660	1958150	1697370	1956890	2138670	1577590	1712490	1536600	1806070	2070410	2228840	102689	99883	123069	152654	130502	127936	121448	118363	105399	104483	120632	103690	162463	125840	118029	85126		135076
711.3739@9.991001																	158158	132760	170976		132464	163818	173620	180168	131554	139443	129216	152540	151480	150495
711.0399@9.991267																144420	150682	147898	156491	159097	137018	174613	173112	179078	130146	147292	124083	159881	156264	143253
1469.2109@10.000001																201563	192665	191691	333790	239634	189033	213389	215439	248280	220327	229435	203736	185671	165154	193649
1468.7103@9.998923																206565	198627	199059	258447		292218	197111	337916	254417	250510	239036	231133	197119		188936
565.2574@10.056333																167420	184572	137856	113138	113964	99898		99093	101056						97605
792.9859@10.089133																132848	152943	146571	190939	198051	167397	157806	166670	162794	172981	169150	166841	152666	178352	114382
2431.8774@10.093105		298588		285635		284393	275945	276839	225326	273518		387091			323993		708849		725858		772020	582750	708203		648268	816533	768007	730763	565300
2377.963@10.094434	2099840	1952480	2036680	1950070	1971950	1717910	1573270	1621370	1645140	1568410	2070500	2131640	1921600	1902900	2190960	3983080	4128900	3775540	4725370	4821480	4866440	3672750	4112640	4507370	4375970	4616780	4495880	3956200	4384190	4218540
792.6562@10.090571																118689	110997	129512	147565	164484	144977	163946	125635	129675	134697	125937	149682	124109		118340
199.1567@10.102093				168079		424441	336750	381914	323129	337756		273120	255761					232163	258597				308718			277456		328804	304556	349712	483821	531285	545363	546425	384993	302117	474245	398038	352547	402958	432192		656820	418875	478976	448025	489924	486772	212405
455.1175@10.211567	681824	631641	637261	715209	656763	609729	534989	675938	571365	647128	769424	770710	752158	708454	668467	3564960	3845010	4074220	4180560	4052790	3372160	2069950	2433840	2570310	3925400	4069830	3638260	1896030	1790240	1654400
907.0606@10.152833																	179995	162097	171125	157864	144109		129372
2721.194@10.145444																455448	438543	437877	408848	377650	347709		323159	315756	267724
907.3968@10.145333																170029	181119	205371	181962	167815	189589	127845	138891	172190
685.1314@10.163215	219347	206767	180374	176847	146785	375840	362251	352034	303711	295432	274692	283212	248503	247124	222795	410424	355771	298501	336633	288612	236730	673326	647551	558486	431043	389920	344725		391605	306742	125447	124902	127031	133654	125988	138406	135423	124350	115771	119775	126640	124607	119119	109060	126489
685.5305@10.162436	301424	293247	252385	248585	197086	520907	474087	501604		421801	392529	372286	349813	317177	306179	567479	521939	414343	468474	404985	321264	913901	884396	780693	542993	544147	507695	724291	559909	407448	178340	166460	170854	183854	182702	187738	197795	164085	172690		175593	168270	171942	179732	172776	118528		116501
685.3302@10.162209	301016	290202	251986	247734	200234	547772	499606	526393	448713	461546	402324	335002		319674	320038	576815		429923	442126	414189		992333	904864	833083	552197	511008	500531	716259	584356	411533	174882	181060	197834	170923	177478	190296	195640	185094	160416	156443	161840	164710	175749	168688	174568	131943	132934	122661	137380
685.9294@10.16	143838		109861	122551	97013	232370			194023		184373		164030		150335					172074		435409	395868	347773	249047	258823	208363	323140	251424				90219	85161	87869			75248					79751
1142.2181@10.161885	192800	186376	170922	160477		390537	374044	376264	307757	303523	269825	268292	239720	225349	209536	413825	325610	267608	324133	265239	220680	677626	632947	573533	364744	340179	312759	472796	376283	296787	122649	126586	132621	129562	119217	123935	135518	130403	109467	118350	127708	118474	138003	124527	119335
1142.5518@10.162672	189825	176527	152752	131128	112592	346824	324432	327713	268147	262347	247578	221820	206942	207592	175413	371624	308032	261054	304307	226311	184865	626467	567716	543275	329696	304317	279463	471344	351650	287211	106779	114375	123330	109118	106123	114760	116823	98123	111812	105114	102078		115293	109681	110988
1142.8845@10.160356	146605	117120	102643	86137		237403	212131	214462	193278	174386	175525	160784		144789	118693	242483	202311	179693		174703	142445	415808	376065	365619	241005	216373	192582	277758	216028	194987							82479
1714.8213@10.1775																							826193							417754
1714.3118@10.1720915	416458					493234		704244															1557150								216546						245780			155278				272444
2182.3662@10.176333																						127335	90387					138006
1745.3119@10.229601											160992										259395		367676			123163				427272
1717.1436@10.198																							135793
2446.8997@10.232778	833365	732047											744715								1706630		1527590					1829470										124105						318232		185359
1074.2656@10.201																							170597
2855.8342@10.214							173160	166091								431900							361712	420039
1690.0306@10.2204					216579						179892	180721											460210	564499
2855.4724@10.227909	291417	228877				267160	284158	269804	395912		236319	254850	230408				506087						611877
586.9646@10.227166																68903		82974			80845		62133				65007		51692
586.6319@10.2275																76606	93503	90570	89346	86152	89873		60702	69814	60109	65621	67292		64014
850.8155@10.29075																	179680		160788				223894				143361
851.0172@10.291142																	210424		209129		202986	215194	226925	221385			172004
1418.0256@10.298538																293379		301906	233852	304120	293362	260348	293050	336125	248588	269079	213896	203168	163113
1418.3572@10.295929																272578		256255	220657	246732	249430	289131	321077	303337	220651	196312	227734	169208	164746	139319
1418.6884@10.299545																		219630	164840	224532		251942	266384	237992	156449		195454	197242	151593	143839
733.3518@10.30275																			90779				99087		75706		81749
1124.1196@10.3202																139648						152906	155996	736673						151054
739.1551@10.323																185602	215554		199242	247107	225694		138190		187173	160784	198234
2023.4316@10.315																							163466
951.9464@10.264																							554156																				145035
622.1976@10.318																							68470					95140
1341.9705@10.379929	1383510	1628600	1787270	1856630	1779650	172237	206043	213597	344102	482343	680199	824519	1013580	1126360	2071160				594234	759693	956011		183608	227777	669837	675507	1059590	394624	662906	920844	985573	1160080	1369170	1796480	2198550	2274570	2463680	2421170	2426310	1809180	1986640	1900520	1349730	1611690		280209	383546	485593	219047
2855.8086@10.383																							66809
1482.4823@10.398666																						276440	216116					178780
1482.2263@10.39625																						280455	229298	162928				188912
713.8664@10.396																							184344
1976.6516@10.398																							209527
1482.7375@10.404249																						261946	225900					135959	112273
1403.989@10.421841	698694	681283	636649	659152	586545	267794	300258	312978	442127	534459	668576	721422	726268	703031	614039				154651			151971	179144	212896	298499	314863	321519	314666	367706	301952
702.1608@10.41625																				155604			122897						228129	181084
366.1246@10.439783	9194780	9123180	8929170	10157200	9193570	9394510	8747460	9015830	9249090	9559060	8225050	8193790	8231070	8722640	9635510	2565190	2584930	2448480	4158340	4097060	3283210	4288370	4685610	4515170	3797190	4835330	4683700	4565980	4939980	4002500	9984710	9307600	9547490	8938320	8357480	8945470	7114330	6033400	5500080	6665070	8237500	7426300	7805550	8175920	6910940	17903200	18939900	15694700	11509600
815.2232@10.474158	735166	731571		796733	715136	706291	755352	716464	675580	809166	776254	769096	769442	843614	805557	759209	732755	688176	946448			986674	1051180	1071110	1021740	1017860	977452	1023200	1040340	971929	716908	652029	748415	755290	738229	784059	675723	645392	638023	637041	689607	720720	682347	658753	762052	735773	726393	696111	592992
1358.3759@10.470606						214395	205879	214951	218519	236628	211388	227562					201180	221951	215224		192400	318863	359056	284706		229614			297483		195047	203824	205794	187621	193767	186455	181923						204153	190785		229617	234081	226216
815.624@10.474106		424643		498867	453069		495038	522453		543648	559360	435862	510773	507472	452488	472299	447610	442481		552092		677612	732614	607894	631110			585264	587844		467393	442784	458232	505443	525212	503967	499279	462188			480597	495301	445001	489720		507348	551971	513285	438197
815.8232@10.471736	257645		378819		255776				359287	347379		389994	200968		322768		411691	273504	319206			503083	486109	513081	341770	514263		430512	497588		297803		373198	359752	249336	374009	365700	350504			347404		322292			398833			323871
341.2199@10.468446	102119	94918	95919	121890	98306	91452	90114	80486	84115	89004	82618	98723	87572	94253	105847	109069	150172	111911	130890	141335	120068	114618	115671	116429	100123	132206	119061	118819	116803	97568	91884	87915	95939	93396	74035	78000	91044	93181	78885		82439	85376	88049	77711	78702		76066	68545	85540
2038.0565@10.473292	921483	892481			815322	750855	781046	801703	753423	856093	859438	864287	840422	822605	885975				1047820			1121150	1083230	1200670	993643	1091500	1194280	1195160		1172180	752987	728858	493904	770135	835274	783135	788360	777281	796219	715929	779761	797186	662664	740970	707260	791617	848724	828222
815.4225@10.473243		582492	701288		607866	626320		643101	622346	693031	641893	621897	599257	610627	726027	608526	710152	585551	751663	846256		781324	1008120	815878	845634	844012		867368	973105	838601	586111	539793	651417			691833		627337		532321	625032	543110	547734	650700		662194	654537	569699	507653
1359.0424@10.469739														137444				168318	156934			187020	209547						204573	260126	131058	139278	150486	154169	134797					122176			132560		111805	146075	160310	162206	113805
1358.7083@10.469999									207764	203275	208238	173647	166267	213759							163580	232256	285631	294094		232765		257314	297485	297382	162370	173631	176661	216188	183416	178587	145104		154688	170460	144958		172456	191530	165032	189854	204383	178269	158378
2037.5623@10.475183	1011630	957845	981626	1001020	985402	947022	979270	962944	937291	1020540	1043680	1021760	994842	1037680	1031510	1034660	1016330	954286	1263510	1143880	1168800	1364400	1413580	1386540	1281130	1207160	1412750	1387020	1375240	1422660	877238	834664	886634	935578	977063	950554	970562	972851	933298	891229	957725	952575	860975	882308	857228	987837	994581	918580	834267
1627.6453@10.458																							341925
815.0243@10.4749	686792	697942	642707	690913	635625	707401	640838	622434	668167	692506	684780	705827	658994		740597	693143	689385	711424	867805	763401	730962	874513	979285	920816	873990	860232	924134	955372	1003840	939185	597793	594849	643330	682463	702717	680961	687333	636578	665853	611372	633079	600854	581338	632763	582781	616957	685093	648494	536491
402.1675@10.457681	117517					109407		116848				105022				122122	126838	128300	130639	115850		138199	132118	146464	138888	156948	161832	129188	134630	127294	116730												110376						125223
424.1303@10.531667	10667100	12237400	12951100	14521000	13089000	8577510	8010820	8355910	9095520	10133000	9729880	9806520	9521950	295947	13992700	769100	786994	768386	1124020	1205870	1074430	806004	889684	877669	1492640	1844500	1908230	1496660	1705120	1403220	11089300	11037300	12260700	24950500	26539300	28223300	16091000	14560600	14853700	14076800	391216	16654300	10725400	13225300	11325300	12158900	13930300	12851200	46530100
1300.9613@10.486																			149266			155176	149898
1300.625@10.4836																214295		189511	145095				176828	158490
1951.435@10.48177																697478	704889	617455	636559		491044	540594	594213	562933		372517	332709	284249	277064	235003
1950.9382@10.483067																792005	774616	693927	688692	626037	578837	610543	640050	638285	475871	435601	392672	348109	336543	255089
374.1484@10.478																						159251	147330	166220
2902.806@10.539874	2456820	2373270				3436120	3239410	3098680	2820800	2800030	2931670	2790480	2621080	2531610			348481					1599670	1259910	1049750				1436270	1155630	1125890	5540900	5457150	5451910	5876430	5821770	6067110	5270140	5150360	5154560	5336840	5622690	5115790	5279010	5700610	5637480	4171390	4252710	4470300	4334450
1934.8624@10.536945	1724540					2405280	2264790	2329430	2161670	2096510	2101300	2154460	1836480									1165840	973863					1035180	875147	780138	4036810	3750880	3936870	4256260	4041330	4088980			3300910	3590080	3996910		3838370	4167460	3538210	3011810	3148380	3242810	3259780
1161.1206@10.539511	2098470	2066750				2647210	2551400	2490420	2294640	2228940	2376330	2331970	2318330	2172270			257749					1319590	1086720	952671				1215430	941602	931804	4330760	4191300	4407720	4712470	4855590	5037930	4702180	4397370	4452830	4425410	4705280	4409980	4164210	4518360	4530770	3421410	3441490	3484000	3837270
2902.2966@10.540039	2488100	2286780	2070490			3611890	3349700	3277580	2944660	2889600	3109890	2922890	2752350	2685090		429427	357952					1667360	1307860	1312430	491941			1522800	1222970	1193360	5836650	5722420	5710300	6117730	6188250	6323980	5479620	4868610	5304530	5562100	5886590	5163410	5544390	5943720	5899330	4416200	4364630	4643130	4692990
1161.3168@10.544282	2154910	2221590	2106440	1219680	1806960	2728260	2651730	2569150	2339810	2377700	2510370	2393010	2300120	2150250	1459570	320806	241076	205044				1319020	1091750	978256	376025	181824	663236	1207110	1033890	964792	4553510	4322580	3610550	4879810	5145130	5154670	4877100	4557690	4602510	4503340	4951660	4553050	4348560	4744840	4616370	3335000	3510520	3691650	4037000
1161.5146@10.541836	1994930	1967270	1920800	2001350	1713330	2478390	2305200	2321280	2095300	2082230	2246910	2153390	2031030	1982610	1932070	322571	267096	208527				1179460	946891	906251	396426	398128		1047170		826169	4079420	3913230	3931110	4387230	4480860	4639310	4337650	4077600	4053160	3887670	4346990	4033930	3845650	4153550	4250760	3039410	3173200	3335340	3566570
967.5975@10.521																							545448
1161.9111@10.553666		1082520		1031390	969689																		550689																	2206190
1161.7144@10.540691	1543750	1502650	1481710		1394650	1944690	1846680	1844870	1653360	1651610	1763480	1643880	1653300	1548050	1508550	220942	198989	162889	155734			913036	773857	717783	363417		309899	843427	684150	680772	3214560	3028880	3158370	3465710	3628190	3750770	3483530	3254780		3254540	3503880	3243300	3037450	3351980	3330660	2404190	2439060	2629030	2851790
1935.5273@10.541481	1717240	1777930	1681960	1179470	1320820	1970560	2028590	2041700	1877210	1935070	2051220	1939480	1952320	1796630	1641680	286202	193323					1020140	947675	743001		257232		1027900	800009	705268	3692070	3391490	3558210	3833250	4211660	4239870	4062180	3641070	3705470	3844230	4073540	3675720	3518360	3941260	3740730	2744050	2886090	2860190	3320420
968.0917@10.523																							463860
1713.2932@10.458																							255107
916.2071@10.56											111252						250965						252518
858.9475@10.561001										116832											194557		161811
1597.3835@10.63																							179632
781.1819@10.648827	1590980	1493580	1499960	1520760	1397910	972843	1048240	1060390	1328470	1541410	1713500	1760470		1639120	1638480	4354970	4642660	5134230	5271370	5340140	5144490	2736180	3482220	3669950	3954130	3804900	4207600	2008540	2100820	1902580
1952.9572@10.647265	1563110	1546490	1474880	1448240	1430060	1009860	1059580	1085290	1303540	1575910	1615210	1678840	1642230	1553740	1653890	4062620	4179590	4617460	4736830	4723160	4735740	2794000	3338530	3555630	3602200	3544240	3770610	1924250	2048780	2044350
651.3189@10.6448	370907										396931		389196			1126840	1135540	1224170	1179800		976658	673847	856557	922055	974735			530099	477124	465060
781.5809@10.648633	1332920	1310300	1205470	1259050	1180420	824576	860891	911165	1087680	1301220	1414780	1428600	1393940	1388130	1386790	3885270	3888980	4116130	4369950	4319130	4126800	2297480	2888660	3200820	3164740	3360310	3489650	1704470	1693530	1699410
1953.4576@10.611516	1341040	1287990			1171130	905414	938935	977728		1231150	1401970	1412560	1402440	1413820	1303620	3429540	3542350	3751100	4122210	3896080		2363230	2784260		3078160	2977850	3186320						234364		178874								215615		235889	166294
781.7811@10.647416	835745	830271		835873		540275	586455		717144	821488	935854	972426		918455	915691	2415490	2513510	2849770	2940640			1481180	1896960	2025220	2132870	2260690	2382180	1170100	1136610	1077730
1302.305@10.6490345	301854	282572		283940	268238	228662	226939	237875	286599	354519	363809	364713	362987	339478	298658	919141	952188	1020570	1049390	968812	875402	518699	748813	850291	833380	760715	810111	451293	461416	446955
780.9843@10.648378	1105680	1077490	1026890	1054790	987762	701659	731161		959982	1083330	1140150	1257470	1212330	1164480	1105790	3121890	3247050	3578330	3564940	3552160	3498740	2036200	2344660	2490850	2555280	2831870	3047240	1337860	1500150	1309960
650.8198@10.648362																537333	713963	552307	595744	502040	530033	374200	411695	465371	477752	469042
1301.9707@10.6470785	382848	331806			300744			280146	361967	380018	421785	421418	390528	387762	341201	1077260	1032940	1168410	1115890	1130360	992617	714102	840301	954416	890811	913455	900416	508574	520538	484860
781.3811@10.648378	1650840	1674880	1526960	1623700	1461820	1058000	1067320	1111150	1408490	1634840	1881940	1809060	1802770		1678470	4598720	4873940	5248110	5491590	5523440	5137860	2954970	3747720	3895470	4183110	4206700	4378720	2177830	2088300	2114670
229.1672@10.690601	251959	247095	307463	374015	314401	300666	286492	257376	287987	322649	255831	282145	193931	290827	354714	276889	316859	282275	271947	297723	229450	291341	326072	293657	252138	318194	294395	318227	285727	254359	268627	245191	281019	212894	169128	227068	269248	259550	236653	210806	246804	223465	254249	252639	165766	203101	253461	212067	233501
841.2307@10.722543	270103	275141		319276	269980	256760	271001	260582	283822	309998	282838	308796	224559	309793	333994	238830		173805		195041	253154	231682	228564	245608	237328	246446	251362	254096		262537	295178	284222	316156	367370	374116	402136	370221	341660	341980	305954	357591	303210		313879	327071	331209	365852	378037	324897
841.8311@10.727569		267307		230771	221528		206935	191815		235329	281536		251790	262580	266096		201606						237358	270430			237360		314816	276188	200558				245284	268266	261124	242374	251691	252786	256148	251206	212334	233170		238069	249390	235117	222327
2487.458@10.712																							145521
2103.0825@10.725561	508764	515486	453006		416524	496763	455504		467294		483735	483231	465955	435816	480208	345537	380832		354190	348381	365713	430575	418431		446621	377614	352196	451043	406242	465657	442357	445838	490433	539990	560783	603631	487918	522494	545581	469528	479863	478581	437041		478562	501676	597714	555519	489020
2155.8015@10.724																							129858
1455.0974@10.7295																							129467						159464
1231.2559@10.73													180207										484965							393576
1333.8496@10.732											112682			127071		247842	217212						318355					328342		267744
839.4237@10.733																							263443
2644.3452@10.743																							141656
1222.9218@10.747917							159310	190889		204130	154112			202521				581448	372538			373062	351716		401037	445198	464873
1135.5569@10.749																							274304
1760.5002@10.758332		140419							190105	205762				205783									357476				369187
825.7961@10.789416																729748	764535	776528		547974	487978		478085	507437		510935	561185	385428	349828	338954
825.5968@10.793044	101091	91991	113162		86368			84498	90827	102267			121788	105764	109602		1143340	1104350	871510	822913	787993	613889	703292	717546	842304	839757	870000		460632	469297
2062.9988@10.791934																1206280	1208990	1244020	966915	911022	856453	720153	767321	841609	874499	790712	853819	631751	575271	556781
2063.4968@10.79075																1001530	983456			755842		577711	673213	727330				535952	544895
825.0009@10.7908																		911085	739655			491813	579453	605870	648505	620272	663935	479964		405760
825.1975@10.790591	114250	90875							87223	122874	127198	125717	111517			1225050	1260420	1356850	1053310	882273	824525	726226	805485	861771	908060	886224	958597	607241	599771	559792
825.3978@10.79368	119506	131793		102664	109404			109972		124329		124037	124857	121267	122504	1341870	1318940	1421410	1055520	990057	980475	751151	863991	910790	1003950	1008380	1009610	698876	669751	608049
231.1291@10.804077															179373	110655	126569	110965	135707	135146			119456	120701	100985	126273	114742	107346	116904
958.5312@10.815667																	142470					175994	160462
1392.9872@10.8272505																			168802				106089					153065	150952
747.3435@10.8306										51865	67965					384141	322037		234245	227588			265186	261930				315910	415722
1757.2882@10.82																					130318		219826		182863					250526
1004.1453@10.825																							124596
2613.6658@10.825																							179009
843.5006@10.827																						172020	236897
1162.5089@10.832001																							263345		308309		301263		352652
924.3331@10.888																							165615
366.1248@10.914313	272258	281756	296417	273991	290951	442508	413937	414861	383163	392122	376957	340093	333559	289337	323294	154641	144704	162758	163623	160574	139999	249362	252221	248007	184552	188887	207405	253710	307825	192577	457996	367932	344625	286354	256594	254160		113783		156287	175324	127567	312129	322537	229636	644119	651061	534409	281536
1056.2145@10.946107	1114030	1245480	1082700	885941	675273	1871040	1636060	1762290	1367050	1342450	2022800	1494950	1962070	1824620	907958							562688	478894	452448				589032		280434	3233400	177852	2700050	827267	2565340	3068520	2134370	2074740	1847140	2581220	2673370	407420	2468070	2252720	2855160		1676900	1985560	2113390
785.1121@10.948316	341045				275653	335078		415734	350272	335867	324291			357196	293833	148402	134185	138814				275771	183702	244233			136724	243799	188922	195685					109834	240120				235238	396963	175399			245036	323638	327716		372786
722.1166@10.940377	1318480	115178	106299	568764	1210060	206661	255773			160916	149124		152383		109265			94049				794408	720574	729197				683891	462641	223243	3205990	307713	331409	305061	2945380	1242250					273857	2795260	2732650	2189020		237510	2202240		775374
493.1332@10.947208	280307	274206	298470	336938	317398	393367	369536	376106	526418	371987	336442	317573	320859	293358	294764							117450	105935						70411		750623	680274	700424	693071	702929	712517	632275	598746	638391	578980	659023	561142	649577	711815	621305	517835	538028	493956	279684
175.0631@10.948731	1631480	1680820	1835440	2292090	1965290	2323520	2152750	2192770	2121070	2299410	2070410	1992320	1930510	1853230	1892060	469318	458591	405868	425309	340532	241262	1033810	1015940	954840	484746	537277	421158	876723	776978	600190	3748000	3290030	3709730	3309460	3212930	3388680	3064170	3026940	3049260	2812110	3444480	2938180	3164470	3147220	2899960	2704200	2991480	2632370	1943250
1078.1965@10.9314995																							131888													252891
334.098@10.948884	49928800	48105000	49151000	53719400	49666800	69846600	64707900	65250400	63397700	66443800	62608200	57439000	54267600	52800700	47799200	12460500	11246900	9617120	9848870	7943800	5950420	27402500	26299600	25204400	12730300	12453600	10781400	23046700	20768600	16482200	109665000	102305000	109160000	104279000	99378300	102116000	89776400	86975500	85313300	85774100	98993800	86483900	97766800	96388100	90270200	83777800	88264200	83681800	54461700
159.0351@10.948766	6437890	6577800	7233310	9131110	7793500	9915060	9078710	9364590	8686130	9590590	8456060	8027920	7876810	7572660	7437260	1948860	1944460	1620680	1719630	1405920	981728	4367040	4228500	4055330	1969810	2206180	1775560	3732110	3286980	2514320	15952600	13711600	15458700	13871300	13196100	13809400	12196500	12020900	12137700	11339700	14001700	11765000	12981400	12780400	11730900	11308800	12382300	10987400	8071750
1518.1948@10.965375														355455									302698								497956								627632		430475	667721
769.1359@10.9255295	167297	151843				234170	181843	219290	211275	205783	182330		163581									160073	141646	133264				144539		114259																	234837
454.1417@10.952169	437811	538126	544324	622416	598011	416953	380534	385912	401410	449164	475155	437252	426442	442998	539181	165646	152845	135342	136091	140197		299069	245368	261212	165538	175615	158743	223561	217871	235838	565958	543585	556471	572090	532133	655259	570983	646380	840641	649072	671807	563518	554223	712564	577948	513813	598628	581891	444594
444.1571@10.938842					319862	451876	411448	411457	447216	448330		368476	338854		315784	169318	146016	135637	145341	119329		259399	265164	272595	155132		136122	240615		201292	581605	539643	586220		515248								519331		441635	505208	546021	483409	371385
465.1925@10.95129	175296		180718	206623	195558	166260	153213				191132	183321	171685	177900	203647							99577	110519	111498					105207		223789	217970	243375		239709	254434	238520	233403	248707		266123	230107	206004			215485	242248		164675
379.1562@10.954917	333215	357209	392537	441293	405296	400382	375321	376806	372489	383599	355776	345988	354392	350725	402822	130376	139383	124418	150853	138755	126827	218952	226234	210482	151901	168375	147250	204032	177272	177970	544081	494211	545021	512736	482176	501581	490152	510665	522483	450660	523723	480496	486705	459590	447034	450128	469035	459180	383238
474.204@10.951883	1100910	1102700	1225940	1309100	1306390	1380870	1312000	1370800	1421960	1541330	1126610	1104760	1127140	1043280	1197850	406937	392076	386326	464490	414760	391928	757697	829275	772129	484660	503915	446511	740630	737192	619738	2008710	1843780	2093000	1987290	1764440	1696560	1738370	1746640	1644560	1541340	1847270	1650300	1930780	1641430	1455810	1598340	1795140	1685840	1156610
395.1509@10.943056			321101			302515	218084			267226						114601		105312		105943			182618		120624	130217						356305			300313					262897	313218		274126		265341		273629
387.2193@10.939148	204639	205733	243010	266047	267383				166845	211171	207068	208201	214824	203485	232394	468828	455130	425513	250863	192195	214401	257970	283542	279608	225570	227520	235989	366954	397081	324435
451.015@10.941321	344371	138452	349792		347314	314446	315404	328220	259363	259192	122284	138887		154126	337676	259359	258785	229698	278177	207060	153146	360151	356122	325280	249219	255752	228053	367816	258309	267813	375617	322422	242841	153818	142913	151302	159521	176791	166166	156968	173014	191033	170475	121949	159910	294891	234747	151328
471.1813@10.95104	223825	245446	269125	285320	275708	437413	410181	407790	400368	424141	246758	233750	231689	235160	278219							245170	331876	387343				255967	227291	214424	549723	519914	543076	530894	312142	325763	314940	327139	347903	291818	343862	314718	511618	306596	294900	463529	501094	479895	247399
402.1678@10.932207	162936	170872	158747	171866	158942	187684	170440	172129	162118	174659	157035	180206	182679	169647	171384	151818	172830	141146	149285	146155	123942	180380	185410	195177	170393	175032	198988	191103	168604	176574	159883	129377	130468		126399	132918	155070	167968	154452	100086		115214	151820	173370	173813	121649	130633	122413	259840
215.1881@10.933981	260066	262404	295619	356528	306462	292640	281888	303779	272243	319859	285649	273447	283913	284442	326186	568034	590959	555836	545483	534784	421286	426300	459450	492520	394611	467899	424243	593407	566349	495043	189188	144839	153602	130487	132586	146630	131610	152777	138033	122016	182147	149226	160783	139265	133770	197009	216709	179636	162754
1819.799@10.95425																1001920	894478	950934	915668	716317		724024	740484	644949
507.3175@11.090454																		95040		84930	82933	119136	116702	120039	92663	96991	102632	115915		96523
507.6519@11.090615																65717	74116	63201	61111	55397	53015		75460	77796	61338		71244	80326	75056	70604
1978.9686@11.094636																653166	578218	605010	643799	505054	518650	516114	566612	552894	396479		363144
1979.4657@11.099																				474977	440966		538010		413825
190.1562@11.151785	953789	942151	988916	1208830	1127320	1816350	1720070	1721990	1747810	1759060	1183470	948287	1157000	1085400	1089980	1051350	1097520	1037660	1180360	840251	922072	1587150	1695230	1724310	949725	1215500	1028050	1493300	1672470	1398500	2243770	1668750	2132060	1970600	1206320	1284750	1256380	1039820	1212510	1173170	1439530	1164270	1667210	1020820	1103910	1668770	2056510	2019210	1466500
114.1033@11.150627			124511	169180	146219	255413		225054	233718	242633	162315	143850	173756		146696		150491		146282	145840		180455	188545	241694		150508		224496	221124	175625	262189	216026	251718	252262	160483	154339	152229	124589	147734		201103		222127			229244	239344	254965
522.3279@11.188557																	78775		77973	66610			100164		86178	87005	90007	95206	89244
521.9932@11.190625													48933			119684	116950	114070	103511	99248	97998	130524	125740	130028	115517	123727	125829	144650	128123	126435
891.4714@11.220172	244828	263158	290290	289837	280790				131167	166624	210226	204250	233283	251287	232156	195414	243872	484045	540068	517643	538079	178867	268196	265561	318102	333536	347079	240068	290108	379056
359.266@11.214833																75306	71358	65943				68627	66640	63138
263.2243@11.217375	125934		172767		242097						117837	160144				187927				160440			233319					179236							116468					185882		308485	154541				154883
245.2351@11.236483	6595700	6411040	6690100	7890210	6892960	9437310	9296690	8594930	8792340	8465380	8087420	7655000	7676210	7289950	7792200	9124390	9830960	9140870	10336200	9758790	8800190	12033600	12064700	12009700	8246100	9756350	8904950	11724100	11105300	9591200	11635100	9622310	10652600	11128500	9959010	10726000	12063800	10614800	11351200	9496120	11344000	9563820	10202400	9840580	9402600	10037100	11123900	10517900	10819100
537.0021@11.288001																92182	97292		77951	77293	80882	109623	106519	112856	95346	99859	110356	116930	105699	103933
536.6684@11.2873335						51087	51328				45077					131170	132185	125878	117530	104564	113688	147631	140736	147399	125677	133806	147985	153746	149881	137012
1074.6727@11.278																						64151	62958
201.2085@11.274293																						62940	60002					65603			80741		65442	78191	71455	75460	78360	64023	76826	64574	87791	69148	62200	62965	64294	62097	74020	68289	101845
685.6395@11.3265																							136488					132093
914.1731@11.335667													86536					399170					318868
551.6789@11.379811						41730										104554	105200	103922	95905	85229	91479	122437	115942	123242	100796	114475	115128	123221	118671	119942
551.3439@11.381534		53772						57249								129294	142411	131018	122820	123205	117320	162994	148520	159030	152585	159728		163661	164967
324.2401@11.404085	108764	94699	103090	111566	102552	123664	121915	113466	117420	129240	123011	114445	113202	108036	191682	126512	127954	109381	121052	114943	101933	130119	137322	144935	112696	137765	120562	128096	134320	117501	128166	111028	127290	141857	124821	125808	123650	92687	97719	103549	124425	101848	196163	178769	170940	160101	179196	188164	104620
566.6882@11.467																61432	65553	64748	55591		53895	67465	70354	77090	64957	75223	70093	79248
566.0185@11.474839			57485	58394	52672	59445	62919			51466	56727	60839		54350	56716	145071	140911	149483	127221	118579	124312	165131	165650	163123	151337	157651	164253	166842	174859	167262
566.3544@11.468856																118784	111611	106035	103986	96980	98118	139116	136753	142281	118633	122329		129923	135282	130949
465.1931@11.505598	248555	250332	181703	199532	173323	270766	281367	260116	258857	265613	277058	261370	244654	264211	191689							89269	87695	88034		137750		78096			143517	137456	152002	199198	193097	198237	149087	120897	119448	246573	147036	144888	113658	112728	113297	869342	909633	937008	432815
289.2618@11.502986	2894130	2825710	2859550	3220350	2916330	3897540	3777750	3519370	3507090	3552940	3445780	3260330	3123370	3063600	3291980	3917460	4027890	3539890	4064330	3865520	3538870	4643970	4707420	4728800	3475780	4143160	3757890	4329920	4340760	3747490	4696940	3944620	4242810	4771680	4538670	4611230	5503260	4175940	4338390	4210130	4491090	4151170	4582150	4380420	4236850	4147940	4393430	4282280	4842760
571.3619@11.521425	155562	128002	140139	141034	138086	135835	135658	128851	145864	152421		167629	152158	147656	148948	323538	317959	270770	302457	276779	262513	269061	275842	283188	270985	278757	281228	270871	287453	248088	132112	118488	130166	129366	185280	181708	186047	147175	164271	161120	169389	156922	139246	220799	150182	144888	167196	145960	152965
454.2825@11.521452	15880900	14974600	15028900	16003100	14783600	19615200	18614300	17939300	17769200	17819900	17940300	17374800	16680000	16471500	15352500	27756900	27451000	24925800	27018100	25336300	24072100	26990600	27189700	27504500	24044300	25768200	25359600	26983400	27019800	24651000	25080800	22012300	23460700	23722500	23374500	23227800	25216400	20596900	21298900	21149200	22301100	21053600	23412400	23634800	22235200	23422600	24544800	23926100	22915500
581.0292@11.556623	47062															118287	121065	108352	105974	102156	100605	125083	130750	133054	122797	122889	125616	144281	138409	140559
580.6956@11.557715		56649				62048	58274				60229	57918			59783	151756	151253	129892	153867	126851	141750	167862	178132	171797	156556	158915	165742	176158	183897	173730
261.2299@11.602148	250242	285991	279116	347518	283448	276539	254399	260724	273394	295110	295993	290136	264313	271017	327691	197084	243640	195823	212305	234743	245725	232887	300824	314052	204642	248345	228149	279589	307013	262302	336072	263942	290548	320939	352504	295307	378324	363051	330838	303264	293670	296997	358366	298798	273966	341950	365912	333600	337210
1191.4127@11.617001																							133180			127997
596.0392@11.6349																			59420		59269	81533	83473	80479	70426	78160		79668	76016	76401
1190.7408@11.6374445																	149196	148699	148371	134478			174413		172527	173528	177005		184183
610.0459@11.719588						55639									49795	136835	128731	124005	124267	109679	110456	154899	145687	157633	135856	136132	148664	158443	150047	152100
610.3802@11.717267																107282	106402	94410	99920	91220	92081	117924	120081	124572	112664	113942	121218	128060	120368	124332
610.7147@11.718066																65265	63084	58664	61954	65388	60577	70866	79417	73304	64223	68167	66925	70465	81091	73945
305.2554@11.718437	68078	73239	66664	73351	71571	79555	67122	74137	73534	82861	74415	72129	68254	69952	76631				60377	57217		72533	71521	66114		61039	61629	65041	74193	62092	82171	69521	74088	75733	82434	80573	98827	84407	88253	74730	90158	73966	77201	75667	76225	74958	83433	81917	93965
333.2875@11.722517	626496	652375	649018	739812	663390	861107	809136	791198	754782	793285	742614	738346	700095	700058	711275	861074	907828	774291	901476	835141	762310	1009820	1023030	1044220	790121	827079	822694	895322	895420	820349	1003640	842535	921203	1091930	1139200	1048580	1161300	976237	1010390	951186	1053440	974752	1092400	1034130	989684	914584	990776	936487	1069300
2992.51@11.761																							115610
1250.7776@11.774666																							58730	65190		52605
625.0537@11.794666																83709	88921	89160	77476	76996	76595	92916	100474	101110	90704	91258	94923	104246	107647	96741
624.7209@11.7948																102285	113372	108209	108700	102369	106130	136105	130731	121504	114717	118500	120954	131931	124999	133997
470.2787@11.818593	174564	169929	180803	232160	169024	184036	184034	173600	178268	181579	194092	197898	192215	176896	176603	222781	219500	227565	203424	223897	206852	222677	213938	231130	200710	198794	207599	224363	221854		190372	163756	188662	193697	189604	189444	202151	162002	171370	191864	197630	184555	181424	199472	161170	180211	182867	189170	184387
639.3964@11.8696995																78806	70454	67142	80708		68415	89412	85437	92530					89900	84421
968.109@11.84875																							59257			48699		97909	64032
797.8332@11.874091	185093		104735				159864										476896		358432	327854	327285		370983		496126		548415		510428
1418.384@11.854667																177621							131294		81566
377.3132@11.879832	139088	139855	145926	164197	134351	175010	163371	159322	154810	153389	148876	155379	146644	147316		144949	161283	154689	161973	157814	156200	191216	191968	198032	146942	143774	152744	171296	169704	158621	189269	171609	180234	232583	234207	223907	261754	213002	225435	200223	215143	205218	221902	236962	211989	183426	210084	200707	229475
1890.8711@11.891																							126579
2160.991@11.914																							112228
989.6162@11.934714																		147768				88260	88269	103678			92895	91191		93557
1575.2634@11.935499												121298											249061
990.1206@11.936833																						69661	196756	64050			62348		61651	56552
935.3053@11.967167		302853				59364																	917721																	174468				174064
788.7207@11.93																							114217
1718.4148@11.9492																		224190	185912	168030			324731							283675
1640.287@11.9405																			197343				341198	321441				306590
1660.7272@11.94																							546495
784.4871@11.9375																							193064						206052
1393.4214@11.95																							168084
812.7866@11.980889	466109						457797					523155						1365740		1116210			1596690				1509880															145382					161195
715.2551@11.950599																	257147					223270	275373			257871			282652
2004.8085@11.952																							277190
851.4845@11.967501									585932					506942				1450930			1085710	1599550	1654490	1552560	1631450				1623520																	133812
1049.8298@11.9655																					456351		699057
1011.6371@12.007667																85408	84657	169271				99453	96783	104727			90582		102068	95833
1012.1354@12.004																	60346						67602	71186		61747	65855	82874	70708	71958
381.1465@12.006402																220219	156237	147628	122298	109698	108762	155818	158851	167455	95912	103369	105761	118843	124865	145668
1034.1481@12.077142																54650						70606	71763		61791		66422	68166		135615
1033.6458@12.070834																						99408	88461	107203			85567	102465	95393
243.183@12.086552	3246460	3407160	3720970	4469050	3768790	3549780	3297940	3433930	3509060	4127250	3725500	3917150	3658890	3650570	4237760	3780440	3799310	3563050	3692920	3529590	3176650	3362460	3602100	3636740	2738700	2856100	3026350	3348000	3768230	3250030	4318080	3727470	3248840	3422700	3091390	3102280	4257460	3064340	3152820	3374610	4300100	3638290	4736610	5269270	4144540	3418650	3853360	3600330	3071870
948.0286@12.112499																					92709		143412
1713.4999@12.111																							194016
1039.137@12.122																							69308
1055.6635@12.140334																							224487				85274			261046
1808.5267@12.24																							172564
993.7291@12.2705																					451397		579557
1558.5494@12.269666										107486	95563												327914
814.6957@12.2684										158160							506033			332388		447745	508930
1280.2682@12.263																							190112
1194.8643@12.275001																				133068			187976			136396
1376.6351@12.277																							131274
1829.3308@12.291																	361538			252573			206746			189220			201143
2134.1821@12.2805																							131665					144330
1089.5493@12.324																							181727
958.7765@12.331																		126435					272153		183586				249593
2024.0735@12.330999																							198140		190297
1835.9572@12.337001		123419																					130952						179313
752.2666@12.33825										79118								245144		193377			229636	396534		190527	229833			178791
1289.5564@12.341334								98430															268270				236355
1504.489@12.339749																							169967		217979		176256		165744
1388.7681@12.34										84079							215164					206485	205475			193739		255802
1203.6107@12.345166								113160									394462	330663		244871		350498	319145
784.9811@12.3475																555976				347454		467680	503457
1461.4327@12.3672495								109482	125492													152091	113912
268.1315@12.427821	70193	70118	78761	98786	81536	103377	89594	84427	82996	96823	73461	80870	84097	77349	88886	84538	83385	89538	91117	86300	75257	113125	124466	114895	89130	98034	100165	126971	149103	120639	126395	119912	124785	122219	99980	112797	129014	84963	102897	90562	119140	99124	99137	89842	78161
254.1517@12.455999						54813													52053			98736	109878	95494			81161	106611	111575		99926	87918	99641	112598	93116	83465	96995
527.1711@12.54513						173158			133522	160590	244397	204008	322457	221486				319560				136252	132952	133050	354099				151945	199916	235725	215475	213310	286164	395290	482895							210985	247305	423318	198966	177757	227806	353169
245.1446@12.508928	205151	181127		258678	222771	227327	195311	192952	213585	217835	218541	252436	238846	249068	611214	450964	435775	501467	510290	493976	473565	439784	433213	470596	373715	332358	367941	406136		362599
259.2505@12.538348	75101	74379	77830	87449	76978	121398	112446	113049	99142	103848	92436	94438	83760	90017	80811	127401	132727	131065	124541	108058	108207	186102	174940	169275	103287	99144	104311	160093	140619	120112	172043	142474	152206	157515	153046	131464	190873	146846	145552	141394	139850	136443	170969	158816	143705	143185	145059	127311	129194
911.4172@12.676																							99551
315.2414@12.6737995																81098	74722	85216	67669	62312	63411	83895	88147	82756	67757	65396	72462	79576	71644	67688
1979.9752@12.716																		196362					249123
942.8405@12.70775																							223425			144999	129151			141567
2084.3806@12.727666																						409918	393409						364165
1127.1418@12.754375					163104				267828									507560			357444	462063	397974	453606		364239
1907.4827@12.7636					232117			176544	222043	211906													363780
303.2766@12.756969																						67897	59298	58681				54374			69470	67664	61329	68943	64804	66956	74448	63462		58066	60231	55764	69996	67615	65274	54820	59283	51352
900.7444@12.841812	343575						270390				334914			326558					251729		251394		234401	256106				257785							392800		442138					377606						321769
1930.1597@12.8405					240992		258976		282330														184554				213096			249662
1034.8396@12.935168									173271							366563	305132	278980		224787			357244
966.8338@12.9055																						130280	247756
867.0577@12.9904995																		175610					202206
1351.8512@12.983																							118537		126033
1013.9146@12.984374		93858																353672	341374		347214	350500	314005					361993		380300
901.2742@12.9826										108944						247825						304908	269409					365131
1214.6469@12.987																							156861
2317.4707@12.9835005																				219003			237684		274601			249463
1871.838@12.994222				95180				130286				154162						327741	328459				342682	307297			365446		307719
1106.063@12.990399									141668														274366		242536	228679	314843
400.1524@13.003301						181154		141245			118583	80189	160185			251253	88129					100500	99310		78919	78618			94686	199161	108893	89930	98020	91092	60074	139867	93159	120604	150433	120491	113709		196195	77827	96978	160137	78007	130718	177229
1946.7037@12.990666	170877			112775					174244						151956							326790	324731			333276	371501		343000
1057.9728@12.99075																	287160	332754		261708			267438
1714.8872@13.0415										172630													137795
797.4885@13.065623					399631									467206		416693	369238						446948	471584							91967																		110154
753.1653@13.060385								329002	113894			103870		126319	369158		310001		426865	85308		422377	439360	460145			364018			102758
418.1623@13.076305	211465	201921		213233	221997									222123		236008	209732	457767	186108			269639	259398	347074	256072		271614	191391	270636		242907	231585	224047	180561	114828	165899					174413	124534	306363		202238	193033		157939	224178
1832.3208@13.091499					233013										213805								326319																	172493
2977.5093@13.066																	117542						110930
157.1463@13.075867	1770520	1853950	2038910	2617070	2099800	2878980	2546810	2517450	2365580	2646950	2467670	2339520	2246840	2209980	2102950	1908660	1961940	2297070	1840250	1746650	1435120	2263570	2177990	2235560	1765800	1481230	1974020	2086040	1995320	1786310	3617150	2959940	3407870	3016950	2996020	2753830	3102790	2247340	2197420	2454260	2842740	2641500	2799280	2391470	2513210	2888510	2903550	2532330	2733570
850.7257@13.077834								181528	232549			259655											427726			344039																					81566
2646.6375@13.08175																		194368					192938		194803					153963
2090.6045@13.121													78518										72305
465.3085@13.166146				93985		124897		105016	110837	110149	99576	83695	114783		105482							118642	213465	115461				95094	79843	120169	126108	131118	138880	147675	127492	156025	150279	101534	117462	103237	128714	126455	117148	134129	111359	149577	219129	95957	125212
840.3718@13.22																							105337
1846.9801@13.217501																							240026					118451
905.4785@13.223391	342370	262587	173700	260192	242612	435748	368352	387034	345285	334367		319438			254903	877299	790857	1080330	591807	470586		823475	738768	729475	745137	587519	693305	1065860	845256	909348	259674		163425	141985		104634	185077	141083		98430		119235	196022		169508
2030.8517@13.2439995												102778											161915
902.607@13.245																							170843
2292.1985@13.3057995																	201437		163805			150411	180888				147307
2171.5786@13.327													144914										257537
1031.5006@13.3278													187255	119335							182246	271859	238055
2122.3818@13.38																							136284
970.8432@13.410749																					468670		518821				430737													124559
686.2078@13.465034						4791380	4591900	4325310	4544040	6093630	6559670	5889090	4103040			4783720	3740670					4252860	4358040	5661470				4341960	4721270	6201870	5264650	5747000	6903610	6649450	3822810								6695460	7290000		6042770	7066870	7684970
2565.7605@13.39125																							156691				157620	157974	141628
2112.9878@13.400625					202404					245675							387167		478056				402922		379996	347306				294647
740.1259@13.437048						304201	309421	287635	275109	259856		298029				278608						247171	215570					273008			343815	388806	357834	332054										348071		312400	475649	464181
1796.0417@13.417714										277479						581794		456554	450722				430773			434717			472594													149030
876.1318@13.411																		418620					426732														101504
2248.7896@13.39																							139022
1561.7937@13.393											135225						283597					226673	223622	212898				198890	244347													64571
1632.7935@13.405287																		362648	373362	394269			335015		835723				330257	281152
1890.5728@13.400888				187951											219576	582392	396314		495597			374790	522204	409094
432.229@13.390666																						192892	159648	211897
2052.6091@13.39425																526492	470075			407859	429889	332072	394454	340849			441754
2244.9976@13.401501														190826			345170				369586		254683
227.1883@13.5201845	6008430	7491330	7185720	7316720	6241580	11979400	10843600	10898600	10537100	11662300	9867420	7259740	7288710	6715310	6023280	6048430	5395880	6588520	4802760	4896920	4416610	8605250	8267170	8375350	4647480	4473170	5438330	8239800	9133910	7008050	15673300	12919300	14372800	11037700	8392690	9025250	11228500	9061010	8717780	9666830	11362600	9800680	14304000	12848600	10549000	12979000	13251300	11957700	11003100
1504.2242@13.554																							102419
222.0562@13.580846	366645	490616	518901	495814	368651	498860	484348	490189	489592	559194	424308	456950	444935	390212	325186	344715	301725	384932	295026	288945	251610	363958	359285	376136	249938	259179	305552	330141	440333	292997	481929	403882	485299	334173	373921	334302	516502	390721	371088	379878	457667	368903	438943	499574		417664	459064	334751	504413
905.7185@13.59175																	293410		297859			285360	319221
2024.5468@13.5955																							139089					198331
1576.6292@13.602715									74097									169939					158306			133154	178592		248211	177740
782.21@13.60975	79179																	256634					255198							180804
748.2014@13.601251																	151584						169072			141678		188178
1781.392@13.607401												107513					223704		225974				157930						159491
418.1629@13.653401	640163	669531	366640	321471	557904	556378	386672	552684	521914	667141	744553	700517	740993	641822	526811	775941	749900	780456	341128	295668	170321	366649	627163	351316	478335	484719	465558	692295	706746	712612	1190510	1032760	1123890	659085	680872	645449	507624	771470	752924	608844	680442	595061	1086380	894265	954535	894312	880551	420175	984054
278.0855@13.667434	68097	66925				88941	83930	82095	90193	104602	74506	84688	77054	65746		80013	64343	76541	54239			65077	66818	63358			61536	72003	94270		71763	69515	72043		65170	61395	86522			70477	76990		62365	95870	60296	63529	66746		83322
224.188@13.669999						138224	128538	131176	135019	174780	82636					82674		88213				103239	107209	100278				125431	176602	97349	116910	99291	98112				92868				81291		106075	105234		95013	95844		101604
2544.793@13.702																							183426
2353.9585@13.6945																						123644	199949
1623.4429@13.705																							88568
980.824@13.706																							108692
2092.4368@13.71675																173832	135346						119427		113647
1846.2625@13.7195																							89458	62454			76364		207903
273.2666@13.720031	13099300	14050200	14101400	12258700	10475100	24834600	22800000	22871400	20764100	22505400	17563000	16389200	15622400	14187200	11644300	25659800	22191600	23633000	22415500	19399700	18075500	33939300	32099100	30470100	17242100	15300900	18748600	29168200	26777700	19584100	30049700	24260800	24013900	23053600	21714400	20621400	31560300	24306700	22944000	21334800	24334800	18593000	28340100	30437300	22867100	24100900	22689200	19823900	19656100
838.663@13.729																							70887
2096.6646@13.734833																	197194						184527	171174		119973			244338	191648
2291.6814@13.796																152108							207606
1064.0417@13.805556		91859																	75914			161900	115557										114149					101153						111934			122691
931.0412@13.805117	145995	144456				238044				210640			131220										222947					337142				218526	180827											210402	177068				203768
229.2396@13.791883	100145	132236		106014	93994	170827	165878	161812	144484	162063	136492	128316	127856	123268	92055	150881	135933	141498	122165	107030	104297	194910	188051	182638	93736	90868	106334	172113	151673	123256	177316	148333	149342	171567	176353	166447	206095	165940	153712	155090	196615	142193	179441	177009	155648	144366	139366	129864	207219
317.2932@13.907064	4905050	5561560	4769650	4255470	3831830	11592000	10402200	10007600	8190770	7952230	7066280	6211860	6067990	5565060	4631600	10638600	8851460	9235110	8744900	6994170	7074480	15440400	13233000	12939300	7148000	5893550	7349700	11905000	9523520	8252760	16548300	13333800	12912400	12474800	11477300	10966300	12794300	11238600	11622300	10034800	11546500	8987450	15887100	14413100	13055800	12243500	11293900	10399800	9483510
254.1514@13.935933	424389	558064	472238	454698	400740	842945	721877	733681	624045	655441	535136	463403	500531	467034	436721	466424	409510	448059	378369	340074	347446	558892	524707	526167	342250	314661	385407	514296	519622	493028	895966	709219	782580	625770	501002	584876	600361	537181	595421	501717	618512	535682	703357	515325	524112	656643	641963	632856	548273
289.2615@14.011167	616587	738832	654949	575200	544280	1277470	1170810	1143870	928797	864304	848377	728757	737662	677768	556618	549146	474209	481535	492618	395048	452865	924425	802670	805560	480100	429763	514890	876456	766576	770235	1506550	1280850	1296020	1160110	1166350	1094070	1314190	1240400	1432880	1007110	1113520	1035810	1255690	1125680	1118580	1419310	1335570	1360940	1210720
333.288@14.0412655	238717	272626	238913	217988	200923	467864	422111	412732	339435	330951	324614	277591	277671	246975	216872	201025	175565	172499	195256	151315	163437	318054	268843	272276	185258	157532	196197	290044	257269	247314	502299	439730	455805	424450	408599	392976	454293	442684	472551	370360	410617	372879	474065	417230	434406	470124	443944	449697	450292
361.3189@14.067667	1106430	1185930	1032020	931776	827761	2836280	2458750	2412680	1878830	1750270	1627890	1390630	1346260	1193600	979486	2466990	2059270	1973530	1964580	1499440	1654360	3624410	2971380	2983990	1669610	1414040	1651240	2725840	2223380	2014420	4073820	3416820	3279690	3239730	2976870	2694950	2937080	2687580	2841360	2426310	2582810	2240640	4142890	3633140	3586850	2996530	2650920	2745620	2375310
405.3455@14.137232	274760	279254	239908	213788	188503	668004	592439	569002	436371	403244	386926	318512	316073	284597	216569	528279	435016	417859	436319	333767	420144	856588	682533	673412	383700	310947	402507	631071	529181	488568	882809	767269	744044	833048	734590	674071	702748	675916	686960	568496	601094	507970	995299	848457	872088	707915	615420	642789	599191
271.2455@14.139555						67462	56088									62983						86591	64801	70835							72958
891.5288@14.15																160818							106990
449.3713@14.195229						111752	101976	101275	76002	72963	68141					89194	70739	68606	73684		64996	141948	111453	118024	64689			106712	86702	82938	138880	120153	110711	149500	123914	122161	120305	114776	207727	90843	102253	89530	163837	150380	148692	114726	98114	108210	110709
405.3447@14.284031						80779	77291	65979														91107	76098	79946				69484			123110	96642		106841	114789	89925	91240	76647	89408	70590	68498	72993	126552	109565	114718	93439	79289	94332	76122
2427.2122@14.385																							237335	258419
1516.4382@14.3915			187979																				286376	296832					322063
884.5862@14.4406																							880161														190360	130826	239856
737.1573@14.382573				347148													1117860						919838			657325	825334	1121560	879253
449.3716@14.379371						77031	75481	224031														86450	69017	72503							107665	100965	93014	110783	96032	89650	87409	90125		72685	73602	66332	133875	111147	117856	93466	79358	83718	81539
1112.4686@14.377																						196794	196314
717.2493@14.388																							51238
1561.026@14.387333			99005														228670			109471		176635	189563	179821
2032.3865@14.476749																	129360						168632		128044	88045
1600.704@14.5																252556			127733				179206
1365.2882@14.490334																	377204	362270					298113
342.2877@14.508402	494865	495996	480362	407904	386804	894972	759203	736694	724562	791581	813880	712952	596673	416945	351489	364450	316348	317172	237317	196627	245110	367147	414061	467944	245117	205652	236898	383632	378887	393700	617103	704714	815750	860900	785887	804695	547702	508654	579011	519279	621790	485803	825618	784969	676019	1788980	1934700	1869680	765082
402.1674@14.547912	163998					330201	291149	259712	227129	209955	220700	189727	172593	174841								183231	161053	174529				141194			482458	521114	509285	441331	369321	365513	384922	391880	456112	341456	394953	325813	521578	439317	485512	349840	307771	406227	344364
282.1099@14.552108	91967	86633		88586		164634	132243	128647	131197	113986	117895	99499	93708									93428	77977	93594				83270		69711	261972	260569	272410	248017	216372	239361	252773	242023	279731	198132	221536	207265	261673	250534	293313	181364	176925	194277	216769
802.124@14.568																						153411	160662						142554	134861
315.2766@14.578187						78504	70707	72749								124219	89558	96778	72441		68922	133234	106971	105168	70845		64662	130330	89566	80303
1472.5475@14.61953	163616						354069			330352		382066	237860	209255	125074		275871	229701					247817	209928					264228								125380							126602				105814
1914.2524@14.620099					208551										209679			446691	187436		162555		400460	341942																		98471
717.8439@14.5876665																257091			69792				277848
1063.5061@14.625332				153110	152778		444344		368747			342238											311430							400077														189714		87223
1689.0894@14.652168			259844	202467											231969								442675												113807		156280	92035		160628				315533
795.6226@14.612399																							449452				258730		525416
990.1448@14.624635					184547	492883	513857		546835	402645													373605	365247						434814							142066	97024						234081
1148.5623@14.612166			119239										185571									179010	171528					275447
755.6445@14.611144					161024										157320							428234	314270	282268	197779												121110
2392.8354@14.604142					74705	165626					144510	193241					211511						145873							169342
1996.9781@14.73																							153807							154459
965.193@14.725																102808							165475
1107.4658@14.765667	127545											159135				618148			396390				391313							411336
928.8305@14.78125						279328					232164	144881											527049
1754.9296@14.7425																							196706						143917
1809.7374@14.738																							183688
872.5529@14.765332		124725				348063															522639		595565				510003	727545
1476.6161@14.758142									127485									311666					229582	262650		130986	176339	291345
1703.2869@14.744332																							169871						155632	180914
778.2297@14.773286							258350	283013								615702							444638		459619		353731													90980
271.2466@14.741734						76716										134651	120430	97229	80416	70529	60810	156405	119733	109544	83474		82341	155310	116064	83473
1199.7349@14.750668																	274736						203313		223932	177769		226585	233432
822.6841@14.783692								306977				336715					689224		574763			673481	555042	631072					590521											107446		106049				86567	96640
782.6076@14.745																							131640
846.8944@14.7815895	212271			62258				318858	364590		235556	320231	305160	249526	51760				585950		534592		638052		577961	391913	467580	800181	674349
1654.6434@14.744332																						180114	185275						178847
1028.3573@14.771615	226463	81323						260328				243987				779734	615002					569204	498330		608111	412858			525037													71947
1606.6522@14.754																							207171
1072.4448@14.7630005																			92455				146542
408.1712@14.850786	73612					164026	146667	140378	109531	106983	103861	89816	79051	72091								95583	81548	82889				98187	82883	78256	166524	150348	134802	141704	120272	117091	91094	81805	97535	92751	104072	94207	122504	116083	108953	159508	148481	168549	100550
343.2719@14.976778						57820										68121	64672					99966	86725	87437				91399	76508	70651
402.1663@15.074604						323233	281743	264785	249439	182145	154336	134734	118436			168136						215036	181403	185164				190590	177604	140454	165773	262099	244061	156333	148026	118883				93471	100903		253122	195698		242450	204966	241640	147128
104.0597@15.123197	67473	69140		72392		112232	108614	113204	88037	96854	77872	70825	75078	71081	64124							81683	76344	73385				69269	75672	61050	136441	122618	128773	118820	103002	108266	101866	82177	114291	70106	84273	71264	124832	101493	117051	94877	89307	94116	108050
386.1704@15.126035	9616320	8791980	8329760	7309650	7285200	21403400	19090800	18248700	13797900	13981900	12468500	11021700	10073300	9673630	7852920	6982630	6062460	5173230	5777000	4728230	5024930	11360100	9938600	9717960	6383460	5669450	6792980	10607900	9263800	9201200	20569600	19307300	19081400	16389300	13863900	14005100	12661300	12090200	13813700	9248390	10846700	9828390	19958200	16944100	16549600	14619100	12747600	15485800	16814300
266.1105@15.125116	93919	87604	87129	88085	81347	196872	169733	163446	128007	128213	120395	107984	101078	96480	83471	70226						107879	97838	99561	73814		78708	95993	92028	83474	203305	183391	187420	168067	146066	146802	130190	121111	141175	97539	110400	101690	174736	153885	155065	138466	123719		156758
506.2129@15.128086	313597	315471	278972	256790	253131	588191	519649	440356	536348	436533	481772	340420	326504	339093	237110	209973	198587	156161	161559	166825	157076	291396	258100	255796	221410	167180	196858	280526	249007	317293	531202	551697	582739	512570	496344	617303	406617	409391	513842	361770	422190	335554	654776	666189	536098	452306	479475	530627	595739
526.2763@15.1279545	1250770	1217090	1106970	971878	963233	3017170	2592750	2474620	1905330	1917290	1587670	1396530	1374310	1220860	976634	823312	664338	637073	665835	575331	685313	1386670	1191270	1222160	782263	634725	820759	1280990	1044480	1141220	3024560	2759270	2648360	2274590	1810500	1769130	1623420	1569490	1736520	1317970	1462400	1351380	2676330	2092850	2204040	1963630	1765390	2032590	2033640
431.2867@15.199357						112726		85259	74946	78647	78920											65414	59222					70881			131486	143997	115313														135067
271.249@15.226001																						119020	99080	85250
297.2663@15.4523535							117783						57191			252250	200258	193388	150396	121158	123944	280116	236832	231201	140541	102362	126392	295599	178807	166403
461.3345@15.473429																78936	61197					102929	77421	82682				91463	63635
414.2042@15.585284	378185	375810	353900	314539	303320	960933	908690	747220	577742	595675	590170	464338	431865	404056	303171	386990	317524	280408	345183	270421	338292	682875	515512	531768	296636	237734	246884	442773	335549	373843	481751	485444	459282	985930	843283	740417	456632	442013	462621	531894	564081	560008	840435	672583	813378	506046	491509	547973	901226
369.2863@15.747928						92598										142566	117692	106766	99052	81635	100516	171006	149367	149857	84884			140223	118187	118108
285.2675@15.756																70773						82837	68345	72162				79313
1680.1858@15.88																						95480	137242
2226.2285@15.906501						174529								130367									157551							253469
1139.6519@15.887																							175920
947.348@15.906501							115669				104119							64367					137092
2406.7266@15.896167														116530		218561		89203					170983	197971				270391
301.2984@15.892268	4283980	4140760	4011860	3510660	3197340	13697100	12221200	10711800	8315640	7483830	7055210	5941990	5520080	4748530	3790700	5094620	4193340	3601770	4041220	3114920	3605110	10473500	8525840	8680010	3132610	2344840	2849160	7198980	4523390	4148700	9877910	8879090	7883900	7325890	6284730	5616560	6596470	5994500	6182010	5483880	5803840	4872130	8945890	7225780	6842540	7883800	7057220	7004700	6704050
1043.2804@15.894																							151970
1084.337@15.9035										152452													153949
1781.0217@15.923333						133164	107279																98486
1817.3499@15.901668							97498																188710		146950
2120.2395@15.8875									140204													165055	144983			118682	139664		207234
369.2879@15.961334																84485		57840				92348	74676	82091				79856
257.2711@15.981856						134832	125380	105569	89358	80609	79516	69937	66792									88803	75902	78474				63478			61905			63676	57307		58973						60791		56992				81028
345.3246@16.034414	1133040	1055310	985340	848925	752090	3668880	3430760	2909320	2283400	1936350	1978950	1551480	1389050	1216640	952809	2049730	1564970	1365840	1460420	1120030	1273810	3668690	2876010	2952640	1195930	887447	1052530	2536190	1592490	1455400	3466110	2875530	2635410	2423950	2030480	1803990	2197230	1942180	1932200	1824780	1925350	1559890	3225840	2604250	2495160	2458420	2168360	2200400	1813390
1221.2936@16.076376																							241590										143095								202865				165760		189078	164934
1068.5958@16.082666						282547														63569			119658
414.2043@16.105783	867286	833999	814629	695009	657428	2289780	2121220	1762270	1389950	1259310	1349570	1116560	1013730	933396	668120	734461	619663	550260	689300	527035	629521	1276240	1032790	1071170	618961	488944	590677	813842	657798	696211	1215130	1108170	1076210	1826890	1500140	1440860	853342	997984	1058990	903581	1018130	980117	1912280	1591390	1664390	1060560	1014840	1117370	1575550
554.3103@16.108099	257487	247877	249487	199997	187541	726786	689469	564282	459881	450701	406374	333484	312095	273731	183032	178618	147944	132845	165389	123760	154261	310155	266839	273563	142854	111534	135589	196496	166703	174929	402942	389101	393887	561985	438955	428397	275132	280277	296425	255339	297235	286236	632116	509995	524736	588736	563476	625559	466621
282.0616@16.134466	8007160	7937640	8631570	8031390	6821570	19915200	19795200	16151400	13906300	13046200	12937600	10659800	9984650	9095380	7126930	5201540	4353430	3578690	4077660	3316450	3777560	6918680	6097700	6480170	4092200	3263220	4106760	5952170	5098860	5127850	14568600	13490100	13690500	10805600	9192700	9548580	8886050	8088500	9224590	7836960	9781360	8385650	12268900	9622380	10241500	77276700	77813400	80023100	9581660
317.2928@16.13541	90197	90109	78105	72103		310669	296748	251118	197682	174616	162202	132361	126589	99372		113924	91709	74788	88096		76235	219074	164757	175257	85287		73718	172745	120679	117326	399806	349957	323799	295495	247246	246714	253848	236135	233326	211599	248419	217479	333229	274952	273265	356313	330423	342357	280790
389.3504@16.165314		120407	143904	117510	106927	467235	516582	364014	303229	307951			207878	174775	136648	394330	315166	228464	285541	178831	249683	612761	530815	539785	228467	181563	203675	469600	260023	279209	588776	574780	434177		371130	262836		349111	343766	309352	337964	231770	641841	414012	482163	345194		325695	305942
583.4307@16.178265																187650	150092	131627	105601	77856	91447	129950	124149	160927	108179	82343	97761	163667	137047	137331
433.3758@16.179						91770	87363	76726								78130						141053	106346	107331				84183			129434	105600	98140	98179	74491	101404	74029	69067	66278				147053	107361	99568	86016	77225	88210
1620.5256@16.188667								182925															118066					134525	121156												156977				123079
148.0158@16.355825						179579	178840	155651	129161	116997	94670					81870						113190	88862	103536				94824	91732	85048	196090	152267	170730	129482	115540	83659	76553		81709			73136	151665	137096	81173	157896	151900	158937	87104
222.0887@16.359665																							190689					204343
292.1307@16.363817	423911	412622	415214	357249	312438	1722410	1634750	1350320	1074320	1025600	1036460	588178	523925	446506	317951	692464	368764	313683	307636	236652	277820	895322	743492	746768	273939	247110	302024	779257	690554	656367	1712090	1459160	1506260	1248070	947712	698315	603036	597040	627355	607762	689191	606842	1374790	1117240	731599	1303300	1228260	1316330	701370
299.2822@16.419933						79970		70235								130975	112308	91386	86328	80892	71483	185650	131932			66484	63885	142305	100690	79893
414.2041@16.604053	489695	435582		350723	389308		1118900	1013790	883303	656644		663025	312300		382673	530150		276825	479380	382575	366289		714284	764281	449839	168629		746450	517629	554679	968889		711344	1174390	1178700	901077	650586					487497	1288740	75306		811540		732776
386.1854@16.642069	212034	200998	217541	175399	139760	372972	346741	311535	230590	242254	248998	238514	219880	211441	187944	213967	171500	162436	157722	151630	158274	275650	242667	253791	159352	139752	172979	215921	200754	190401	425428	390028	387616	322765	269479	283922	210931	216894	237343	204893	225093	197031	394276	353373	346568	277623	213324	249785	297807
299.2828@16.7418	500403	491448	516670	414866	403592	1182590	1143630	987242	791591	735203	753187	654955	606294	550378	384242	1882140	1644630	1480290	1323340	1055880	1087830	2343430	1879150	1889640	1159770	902066	1109700	2343920	1761330	1417020
713.4868@16.764688						225660	191410	164315								233575	181261	167414	162169	125529	138703	376012	267384	258016	126447			280574	180115	156650
414.2041@16.842773	1256840	1296920	1170450	1010940	1184250	3122080	3022360	2860310	2323790	1790740	1947720	1808420	1707570	1498370	993273		1519940	1364820	1471870	1200300	1309210	2587700	2038190	1898330	1362970	949527	1304760	1920080	1780610	1609170	2297780	1889840	2316140		3143410	2881370	2149490	2078350	2057190	2316520	2663090	2142990	3820230	2954890	3303510	2551360	2234090	2167450	2763930
554.3101@16.805958	238965	221905		163252			243396	233523	409574	354950			268350	203426	155445	102423	225532	232992	227730		213276	420872	343103	314622		174029	200737		269275	264154	204207	393485			485390	432488		145153	341133	357766	384264	351432	672659	532522	517498	416687	171107	426155	401734
370.3188@16.937292		84948				191638	199571	152358	139372	172777	134899	117897	101247	96713		94347	78238					146260	131761	123947				108861	105863	93696	150214	150409	137131	149227	139423	129383	109754	87996	99846	103464	132481	103750	133851	134248	126599	392228	360402	354846	111588
534.2482@17.031801	429635	417051	350724	298909	385407	766833	872552	780174	582870	640144	582591	429133	461933	442569	260059	315231	276570	254176	296535	197941	239035	501272	390204	398752	205089	222610	214905	366678	318062	454023	949687	876437	751317	691435	933667	818811	718472	612070	546449	538021	817616	570733	751684	771801	826357	746859	804372	774406	720615
280.1309@17.028315						137465	137462	120564	100934		96968	90241										108620	87913	92535							159768	145241	156774	131665			108276	99688	99732	93258	121274	87905	135498			128627	123537	110577	119409
568.3257@17.03096	145469	148016	141586	112600	108795	336647	305099	269477	226534	209920	198891	179530	161867	138340		115527						174710	149370	154945				141182	132413	123048	349546	333499	334800	317946	280244	266694	204250	204909	216074	211511	217843	206705	315597	255597	275961	269701	248435	277788	260640
414.2049@17.03198	13667700	13086800	13302300	11068800	10994800	30902400	28224800	25112900	20346900	19486300	19031200	16925400	15571400	14286000	10366000	11503900	9988430	9254780	8311830	6687940	7047420	19335100	16348800	16549700	7406120	5869700	7300320	13874500	12559500	12056600	34591000	32371500	32437300	30793500	27983600	27671100	19602500	18836100	19913100	19812000	21312700	19289700	29232500	25376200	26540900	26114700	24280000	24966900	27042100
118.0782@17.031315			77699	73244		129296	127093	99728	89377	95968	88048	90023	73767	69797								105702	85104	85985							143802	121303	149789	122533	134185	115740	98990	85344	116068	97463	101936	104308	122830	104690	120817	102283	104627	99435	123343
554.3118@17.03355	3051580	3054560	3053410	2488590	2486280	7278470	6595760	5840650	4743180	4715020	4204000	3732360	3415700	3110160	2272590	2152050	1895740	1781770	1659280	1378390	1471930	3620280	3081080	3202960	1524360	1209730	1498100	2838440	2546860	2503990	8710170	8042910	7582630	6802360	5871690	5712940	4516510	4374250	4480310	4523000	4915100	4469410	6942640	5590200	6069600	6263440	5799990	6025940	5889160
542.2745@17.035809		163313				489986		408481	350867	331696	310398			203059		180304	163394					275042	240796	239277				245788			534226	480972	479108			345708	249828	215533	213222	275549	311340	253555		377325	349599			397625
459.2621@17.035084	300925	297205	174160	257677	253696	700435	625360	559970	445255	432534	375762	334701	320696	296531	228177	204735	163595	183538	156972	144958	155114	342961	294540	225335	158384	122175	153412	270372	245598	246617	794839	684551	677939	599221	528532	509425	439621	423407	454626	429803	485812	441031	597963	515907	564263	583071	527980	542794	546568
371.3039@17.059828	132806	97059	115929	86529	98039	287988	268604	233676	194256		157846	146490	123304	111014	85893	624347	481519	426906	366044	271829	293623	677040	556911	532691	304557	220950	256862	626807	526022	450095
303.2922@17.094666																						298634	247727	244214
301.2974@17.235						102772	106210									161330	137901	112429	115417	86651	98706	166513	134064	142650	92259	78864	96721	166194	126623	101880
379.2483@17.310375																103444	87224					138468	116962	112388				137268	89436	80378
445.3178@17.394833																99673	76645	64978				121023	99138	96071
414.2042@17.442719	1581340	1469310	1470110	1223810	1194380	3296200	3005390	2822170	2390300	2176990	2117470	1990660	1686190	1577910	1126580	1897840	1596940	1485250	1609930	1298000	1309240	3213840	2752610	2766510	1486350	1118850	1403080	2043830	1844680	1747520	2222240	1964350	2157010	3811430	3227960	3545360	2102510	2050320	1980210	2292290	2311020	2154910	3762100	3242970	3353470	2596430	2464610	2649230	3341820
467.3007@17.554405	130789	119897	116890	98762		185462	168196	195457	186920	176546	199881	163964	138124	121070	103494	413095	322877	252642	226104	161116	146766	526470	456695	410103	221824	159788	183070	500696	383593	342551	78874	77130	86637		89859	94719	125763	126774	135852	97899	99017	93514	92306	87919
397.3191@17.639608	150801	94407	148595		68491	252123	202697	221429	191468	169413	151878	159895	191558	106446	78033	624073	532069	474905	426823	347149	353893	685288	615584		328502	236124	452469	483926	406784	366456
292.131@17.684544	144765	172035	165839	135041		578681	529763	491240	422829	398370	398717	220180	210069	144009	146005	296284	159239		119885			370072	292740	343633	153261		122027	342918	301967	293392	560860	578978	532967	450925	306956	265697	228549	229366	233426	214539	242510	246069	493940	427643	193435	493113	464302	467724	277022
204.0783@17.676817						164941	161224	137051	118934	112511	104939					78675						105403	93397	105948				97423	93711	85026	157528	156776	150709	134188	89205								145667	131864		143395	134596	134374	70514
414.2044@17.746628	478112	422116	440259	363770	373333	937703	818725	770691	680754		598234	509983	537415	457087	366795		435507	419308	434401			795889	699206	704041	409866		397602		478925	411269	744210	723399	736398	1093580	1018050	953845	664163	663968	674415	735840	796309	726409	1193300	1006460	1002140	768145	703908	775875	871530
554.3102@17.746367	146049		142378	125917	122869	310735	268038	240999	244023		174541	140368		136219	122546	130235	126290	119663			110626		217785	212652	116980		115550	168996		143633	234002	236741	270410	361112	261587	280234	193169	184265	191335	199656	240753	213075	413196	304433	288328	273553	240315	279551	267114
2095.129@17.7738																				260407			461593	454187				481267	511638
2095.6084@17.779									315907	287983						490455	442340	389010	376504	266859	306557	493103	471329	480130	335356			537383	495360	403785
493.3157@17.844																87954						102841	83349	73691				87751	82138
299.2815@17.849																						165859	101561	126942
356.2715@17.874273									78825									67125					97404						91156		92610	89881	89730		81572								78239					88573
524.2638@17.926838						280553	239592	255203	183730	180951	166695	151784				167278						225941	187182	162728				191474	177042	164082	213424	194368	226209	278124		193122	147330		134652	158084	179227	169078	273955		244499	268488	211405	241259	181278
459.2616@17.936626	183947	156710	175260	157761	141816	381807	321954	307780	238878	216602	226448	206826	178149	175394	141077	165214	178600	162100	180377	149577	155586	258819	201819	210558	167775	137745	157746	219552	186484		322003	307555	285380	357916	311689	301053	232842	218850	257502	271021	271049	234574	356039	309760	358662	223819	273878	310312	298550
414.2044@17.935648	4106710	4090770	4007980	3399670	3356300	8728860	7304520	7128280	5673250	4959840	5845730	4943800	4587120	4113150	3431980	5570980	4682110	4437270	4803130	3997360	4164030	7958540	6957590	5844590	4483070	3584300	4249040	5978840	5073850	5222020	6967910	5931980	6745830	9369630	8684310	8732730	6135250	6302690	6187930	6368220	7460070	6443010	9575780	9449410	10314000	7278270	6897570	6187020	8182220
554.3108@17.936462	1485910	1422990	1416490	1218380	1174510	3203000	2794970	2642570	2395160	2305980	2018730	1720140	1665570	1472110	1154400	1694500	1481910	1393210	1496220	1051050	1309660	2446300	2163500	2145280	1369990	1035670	1343260	1951900	1711480	1809590	2592390	2500330	2451180	3460250	2774150	2704140	2000800	2034000	2082700	2178920	2354690	2143360	3743490	2977430	3210970	2576010	2379020	2728710	2728690
329.33@17.923716	6249590	5931220	5759200	5254710	4799430	14327200	12720100	11992000	10260300	9609440	9095530	8025190	7236040	6705440	5733510	6349620	5641830	5124990	5589940	4306800	4193560	13511200	11385500	11222500	4416840	3574210	4232220	8391230	6164760	5184180	9533940	8719660	7706970	8452230	7460050	6576070	7478670	7257150	6972210	6309400	6314640	5408070	8404420	6925110	6840950	9104050	8421450	8190670	10628700
285.3023@18.028326	97664		98750	93107	81478	201976	169039	161138	143202	137094	136814	127234	109009	108377	83939	63669		51040	64448			135105	118609	119719				79167	74637	52966	74729	68382		82290	71209		82275	78089	85793				69108			73021	70398	65915	130486
373.356@18.040781	2084620	1917210	1841420	1684120	1530960	4753260	4399770	4100040	3480300	3240230	2985030	2717550	2428770	2250950	1844650	2613550	2262790	2183480	2143340	1630500	1665610	5212880	4412340	4384880	1729060	1415650	1713430	3215260	2324540	2097120	3322400	3058480	2722670	3002400	2632870	2298290	2576150	2519020	2384200	2339480	2282570	1938260	3176510	2637880	2557540	3048750	2710690	2580190	3362110
451.2867@18.109444																139422	130211	114172				150900	122182	88050				137855	109362	110171
461.4078@18.138779						155247	135712	135617	112712	97403	92186	77447	69480	60328		102698	85038	86920	77911			192285	168751	175230	70312			124216	85010	77948	134269	119115	97311	114825	96804	90245	92996	84319	81038	86033	84580	68807	129682	114102	106468	108223	94930	96272	102661
345.3237@18.145195	89895	85563	83942	71706	66011	261759	235167	231414	188813	173832	161855	132196	117051	103043		78315			73520			198719	171930	169235				124935	98284	81173	372455	360108	342114	297626	283594	261346	246779	223598	232872	259960	266794	231699	322156	281205	279773	389533	375461	339952	316363
417.3817@18.154922	282793	262920	285700	258312	200574	645261	715207	565255	461112	435031	466165	418964	336726	340561	272796	498523	437704	418535	352679	262278	308014	928392	765066	677890	284659	270084	321414	532769	431410	365644	587239	478901	409385	461326	457649	333426	427425	411872	382282	366777	383950	330141	597463	412120	415852	409052	392557	365759	437087
414.2042@18.220497	1421720	1371290	1298260	1155420	1186840	2895820	2458870	2136990	2152910	2046170	1897110	1658920	1583790	1491470	1053510	2397750	2022090	2024490	2035730	1663190	1591020	3353450	2988610	3001570	1940800	1534870	1755630	2304450	2029990	1866300	2265050	2244820	2342730	3450420	3192530	3140600	2318830	2200800	2162950	2664220	2739080	2285540	3919060	3360670	3800420	2720880	2554430	2572090	2943750
554.3106@18.221237	336355	339089	316219	313022	300183	811148	700086	660068	579632	569078	411605	341537	383667	348927	287225		442688	429806	423702	362765	356742	730337	672927	686327	396347	295814	370159	552016	482612	485971	646147	628943	664139	806859	658457	664430	545786	509010	494816	546849	617897	544528	1006810	731672	804611	697066	606696	673130	624428
493.3171@18.26602				192691		397511	372637	371262	317720	308238	326601	286401	261100	248793	217236	787535	654907	582682	780736	429925		912655	836954	750089	467672	359880	343979	894439	738077	633087		96236	105965	106167	129226	97449	192026	193475	198710	139102	129200	133250	100172	110640	113541			82025	104740
222.056@18.305468	307957	274956	321653	320730	273791	620460	614055	511203	458756	461011	404691	360398	359922	356000	269564	309064	288500	263172	294066	257627	183430	412062	362143	402360	281966	214576	250857	369432	385523	362001	655176	673775	654720	524036	390460	424673	422376	386434	408023	453326	450050	390088	565305	381597	472247	552853	534000	517746	448576
314.0854@18.3066	1035150	968720	1050620	997970	889297	2139650	1989400	1865690	1586410	1576450	1358580	1227250	1167760	1144250	833667	1008070	918271	859297	867137	777206	635435	1372160	1245320	1331340	887331	670408	844993	1237290	1234720	1139420	2227730	2222690	2145340	1729690	1395830	1456620	1294540	1235870	1339920	1425990	913451	1257940	1890770	1332170	1594650	1821330	1800390	1878280	1538180
471.3355@18.302523	263685	262383	233714		201280	83783	83631									328861	267768	242748	196405	162315	502793	357376	337862	315094	131296	107899	118849	171713	151916	127489
423.3341@18.337																111976	88282	99987					115997	115340
447.3347@18.354734																245082	194972	180461	148927	114439	97716	288266	265981	244818	103128	77331	84323	114144	92273	85076
493.3171@18.398413		110599				154875		169128		137832	161962					356601	284893			157177	155194	500238	410814		192722	146885		434167	287354	308207								111879
355.3449@18.489138	886669	859879	765675	781813	700137	2061040	1970280	1833250	1594120	1447510	1374750	1165170	1087380	994616	730397	1493540	1257640	1179650	1245800	1031260	931105	2439290	1945910	2082760	968059	797056	884795	1918930	1473640	1206990	1435600	1383850	1258490	1314880	1061180	921411	1307500	1049530	985451	1142960	932714	786259	1515900	1162240	1037700	1244090	1066920	1036610	959789
199.1933@18.55727	80454	70849	76682	76410		149663	152258	141196	131388	114208	110495	94202	87030	94530		245315	217499	191305	221633	183864	141237	376622	324126	326197	287254	235929	264824	294496	283969	226132	111712	100439	99917	65506	69191				74934				100130	73887	71240	95425	82654	92021	79923
411.3342@18.599112																143362	118320	109015	87569			160865	141831	128199				103736	86857
399.371@18.5927	278743	256796	233616	220934	187173	615563	585479	561404	498004	433139	395173	356220	319279	297249	209493	520909	427492	411477	428705	342690	325639	767771	666178	645313	325446	277821	302290	624544	458818	371086	558952	493644	432276	428548	376272	314794	438341	390527	377781	389700	351124	278696	535235	428268	377338	398344	350372	349032	282346
414.2043@18.67051	229531	169895	139841	138653	150748	141548	357039	314754	302772	245040	265752	163732		164247	145991	338731	351008	343299	318042	264465	250768	328283	389047	402335	319898	281385	288669	358159	256163	282555	358316	327791	329515	466895	431125	325442	274790	215825		312147	293484		514550	289352	445662	408766	212409	367158	318746
443.3962@18.709768						103742	91324									93111						138443	115771	104983				105102			91053	86786		75335			69511						99955	70405
481.3174@18.747332																84658						155739	125862	114737				157505	114303
355.3449@18.799713	779857	640035	649677	585606	513116	1341930	1285860	1138790	1048360	975547	919405	825638	770993		622064	783225	655496	619085	645227	527189	496772	1500980	1343400	1294000	542956	443134	502751	1053370	700701	596672	878337		743941		855537	669564	825342	853846	652699	683324	762016		850881	693795	611063	915807	767477	757920	1026010
473.3494@18.8236																291846	242889	219522	166072	131769	114713	317606	310279	284666	108168	88874	102340	167557	139157	109457
804.7072@18.88475									129260														151023					110388			146881
399.3706@18.89777	167504	128509	136789	135814		334839	284027	286994	253731	205392	231660		154856	157265	120801	197455	164040	154534	162080	132614	123642	348797	301856	299781	131451	109278	116305	252989	188456	143577	249384	224871	183904		190941	177724	208987	184833		180629	175909	152384	228905		172558	220647	195432	178745
726.391@19.00508						871474	842477	740525	721229	686205	700990	621582				616560	536678					703455	646828	636359				745487	661181	603872	1095300	1070730	1006720	1200360									1019860	962488		1007860	885205	973956
414.2038@19.0478	669176	591027	575057	551172	536997	1144510	1164630	1082330	962653	949473	897840	805036	699909	656932	527696	1062390	919264	775876	892676	737064	663898	1365830	1227180	1131270	826712	765670	844224	1091990	981931	891770	1046860	1113890	1060860	1474260	1302850	1209210	915719	880919	928243	1090910	1053690	944538	1689480	1478690	1357830	1099640	1069680	1170360	1267300
554.3101@19.048382	229081	212060	207813	192010	183474	440823	442276	400345	353951	383364	274890	259795	257163	213289	189757	330805	286138	271622	285637	247550	241048	474829	426403	425636	299406	237813	286166	395259	363439	337678	400539	385372	412223	519701	374182	375494	305364	277690	292492	317976	328797	313246	647728	424164	406858	434760	382367	431703	376463
525.283@19.043417						112461	106207	95819								98491						155563	139056	122489				147491	105758		89256	96852											93317
501.2858@19.0525						143819	113369	139745	105086	107975	100420					122204	88334					222178	165115	134362				199504	134074	101166	153167	137099	119519	98402			88454			84117			144913	116090	103907	120736	96454	78480	91458
399.3355@19.057735	408769	360028	354080	342273	284694	683480	741657	632241	607534	681399	550188	555555	435229	401531	307145	2698180	2245680	2008180	1472930	1347130	1216980	2891030	2694000	2590760	1195810	908647	1082590	2543440	1982660	1572670
519.3328@19.128092						163073	155600	134666	136676	116402	131278	108247				301703	251645	202990	191625	146724	122865	485463	418310	376851	183419	147765	149484	462484	319416	269880
331.3228@19.166																						235738	194189	187802
567.3313@19.180628						162394	165046	132305	125066	91357	104181					177233	132785	104257	98837			482823	372078	318078	108822			397425		213036
543.3326@19.188166						198732	193329	178241	148032	139056	131596	111661				170698	143636	116225	103822			588605	427346	360453	91986			494371	302415	231614
465.3196@19.237556																259681	244129			150760	191943	373196	357547					263607	319331	278147
427.3656@19.353865						138732	133490	113182	163470	97375	94622	118236	84170			319507	257620	128724				354763	296479	310579				234695			96420			105016	102119	105959													110771
407.2859@19.383736						119914	108978	104598	91667							297748	244415	238485	171074	135644	113281	317394	263115	263040	155853	130771	128818	301806	209983	172474
507.3331@19.427124																145742	122707					249421	236071	184164				250075	169840	145265
266.1648@19.50281		79610		77270	83275	106274	104721	94844	96032	99424	94110	92181	90663	90446		83354	77009	85415		87456		99703	92689	91875			75797	89017	92869	82898	113517	123150	117486	104140	109155	102089	100396	103921	117673	103991	114982	98040	124210	99075	89749	116714	114529	108863	104119
425.3512@19.506866	1009950	996020	908389	851154	761853	1714700	1750410	1674310	1710370	1615210	1380350	1270080	1161770	1067750	850873	6776390	5623490	5490750	4157750	3529960	3051950	7375860	6731180	6402410	3001570	2499940	2665940	5047150	4182250	3390570
495.3326@19.541855	112544	115375	106920	102636	92866	253607	251632	227097	203298	207364	183192	151913		142080		322923	282051	221321	156739	122356	111826	568864	462622	418835	183365	131396	146671	549449	383543	307132					93529	101066	111868	109244	129013	93770
527.3016@19.628																						104620	83386					101324
326.0708@19.6461	366681	376637	332812	335094	282586	693849	663704	608338	575740	535587	520141	484373	492292	413799	266810	486534	377676	348316	349958	304697	240765	536470	521374	510969	394542	337526	361566	565998	513956	494862	693986	687709	687567	560716	529730	490298	468300	416836	416213	455846	486046	453989	584115	531910	495758	662113	632227	601425	572520
466.177@19.64617	257244	242299	202958	196691	187236	479601	483627	419209	397535	385029	317127	306170	319879	267014	181168	274007	239969	219413	227731	184324	162635	357195	349099	323335	254787	207691	238791	386932	351502	320912	464134	448500	471294	417622	313648	322703	294696	274215	264957	296100	301856	305246	432662	339147	310701	405226	405768	435551	314948
569.3482@19.782999						133942	125077	128323	106488	94021						172168	124868		99950			472180	373095	317664	101067			398872	251417	148698
453.2861@19.811068	106214	99709	90753	99008		200767	220571	202582	188174	164351	174403	144139	135653	120839		447159	365030	302735	242009	189477	151422	552950	495155	454575	241977	191379	191492	521501	367795	321804
475.3498@19.80225																80978						90043	89042	85899
631.3954@19.880133																686545	597148	547649	458114	392988	383426	378368	436211	439202	498405	463789	494901	583202	618779	578169
357.361@19.897184	3173570	3107060	2969480	2957880	2703170	5721840	5560420	5129560	4844750	4559550	4158250	3902340	3685240	3370120	2946440	3112220	2757850	2575530	2921490	2550920	2300760	6135300	5451810	5347990	2295950	2084140	2234070	4473240	3118150	2684510	3992570	3559140	3304830	3900610	3459230	3133800	3609790	3453640	3570030	2689180	2597520	2395580	3324540	2892970	2696370	4781720	4333430	4161830	5667880
495.3328@19.998514	1429460	1435090	1249740	1209330	1083020	2536710	2335520	2376380	2182570	2119610	2066580	1790330	1638070	1496830	1230090	4358320	3482370	2862220	2127640	1595770	1394800	7331640	6594720	5777780	2268920	1985520	1907960	7706060	5028650	3917430	585885	570094	584741	714106	781289	794268	1009260	922437	1032470	769200	780907	755739	622739	677824	666311	468818	519232	599019	494360
612.2459@19.984335																						276938	224375	212870
617.24@19.98525																						167141	168009	142843				172370
577.2476@19.984667																						169512	147106					181810
401.3872@19.99328	1178300	1195540	1134120	1104530	1014920	2262030	2162430	2010880	1822420	1768230	1607780	1525380	1419710	1284880	1143600	1304650	1178730	1141530	1155370	977367	953785	2533640	2310930	2245480	933764	842102	919342	1694520	1141530	1030880	1480580	1250490	1176740	1617530	1402210	1254010	1362480	1373990	1365570	1126000	1078980	981862	1342720	1179250	1083410	1646010	1482780	1484000	2073240
477.3231@20.018																							91851
313.3333@20.0291						88289	79466	70593		65704	73408											81816	76055																										86897
246.2189@20.039001																167328						198337	198280	199950
545.3482@20.057001																164587	124828	112127	123356			287403	264748	241319	118003			254859	195997	154876
489.4395@20.067818						97298	90046	86051	69330													107344	99525	98289				70216						68915															76146
290.2458@20.10262						129897	117763	116171								141803	124557	110643				151951	141480	131348				121844				149901	155357	154852	149305	154144							146863	138583	131946	118125	106299	142546	110995
445.4129@20.092625	189321	186015	204835	171439	156698	355644	348880	367088	293053	312091	262600	263912	251709	232682	179268	249964	231881	217388	220755	185750	184824	419707	416454	416426	181351	170699	179491	299373	226740	189645	237471	233174	204627	277413	234577	202906	224038	248964	221782	225996	204443	192489	259321		195424	265917	231522	227589	332610
439.4023@20.135765	978760	874726	949576	916119	853671	1532610	1409570	1312660	1234220	1201600	1134310	1093210	1042450	992486	799940	959431	863453	880153	850549	747181	716027	1097020	1066470	1072640	829479	730673	903567	1111110	959805	1005440	1423700	1431760	1368160	1330550	1280030	1261390	1166670	1050700	1154270	1149560	1089950	1122340	1328580	1194300	1201000	1307500	1269720	1348690	1261500
325.3704@20.217667																						135486	105813	100037
483.3922@20.213							260711	253085															509676
501.3704@20.3512																75016						97193	99875	78759				85481
479.3011@20.458017	213627		182051	169833		380280	323998	429330	332631	344387	263655	266545	214764	217602		820297	671562	656894	473029	310358	327126	1085840	971586	775428	530122	437467	391955	1034680	781426	614627	199763		149489		114004	167130	73345	144842	187813	155335	107869	110170	149012	138531	128789	110373	112129	116381	102847
437.291@20.537766	218328	240322		214825	209679	413242	403121	381017	365681	354210	355065	290256	308335	271582	231182	1189280	1084590	962260	786812	680002	607513	1028160	1030570	922551	767375	666870	674155	1198970	864157	690232				90721		86008	115874		130837	76805
521.3483@20.643364	1202670	1162690	1024220	1011110	902697	2133730	2185620	2042320	1952170	1797160	1769130	1535290	1433780	1287900	1083620	4129460	3403730	2812810	2447730	1859340	1555080	6445030	5572320	5035150	2523400	2044460	1915760	6559190	4614960	3479850	541762	389755	549746	553415	504298	505191	774106	854999	908390	540695	658791	511033	574912	601270	464048	354204	449839	419049	521782
643.2553@20.6345																						191245	173387	152567				195526
481.3539@20.655602																371760	280477	299075	192516	205413	163988	372133	303831	298734	233141	203372	223504	404735	277638	248188
601.2612@20.641335																							135526	117922					116082
619.4298@20.70854						131366	144812	127486	126622	117373	114768	118175	107396	105018								121270	117854	114723							140479	121168	122953	119443									122003		115565	116904		120302
575.4029@20.743544						146095	140906	136630	142209	127784	122379		117305	96757		108087						144292	140734	130382				117171			144120	135848	141705	126896	121760	117731		112123		111518			124519	123608	125319	131384	119381	120314
479.3356@20.754732																264060	249668	244226	179547	158399	149038	269716	264454	227961	231313	196908	168208	342424	235585	181284
355.2713@20.735																							85336
531.3763@20.77524						147091	133777	133644	127528	118491	117721	114024	109146	106405								154002	143675	137831				109362	125946		140824	131736	136265	128391	108218	114666					108706		126813	119542	120638	120332	114389	113512	117904
399.2978@20.786499																94096		97186				131888	123334						95524		86974
487.3502@20.800251						135481	128819	113907	113289	113538	108894		97865									163800	155670	158770				113857			125725	116237	116392	102708		96387							99129		99425
443.3239@20.803444						110533	104645		94214							104419		96569				161443	150987	150731				117417
429.3816@20.814331	509140	432297	428461	427870	358786	642412	596188	555152	596747	589850	548861	488715	508653	481590	294523	607422	553263	555840	422754	351018	303220	585536	567584	548058	432501	485172	490195	544722	487447	463737	583979	526535	545508	573931	548853	596588	475810	429304	481986	491409	1361380	589016	595955	570321	645742	555686	555479	506715	679642
539.4187@20.978266	177406	160423	154058	142929	137818	372806	386009	369535	379058	345693	274939	246761	219541	206273	194422	213894	181311	152698	231338	181719	160948	390481	361390	338052	192149	166530	159576	285397	241038	185706	494276	448166	450878	498851	395237	372410	375194	326749	332145	369557	353915	303082	459640	422516	345180	483321	454196	410323	329292
479.3379@21.023733																582680	547335	492510	319030	291815	268542	471978	471610	394946	375359	309408	333856	582071	408400	297849
427.3665@21.000517	90688	89092	83683	87486	76331	136786	137971	128145	141116	134149	116658	108923	96190	97017		486035	434978	408916	345649	326558	271548	530559	502839	473536	252272	251090	215702	433732	356706	281521
463.3067@21.110645							228679	213289	190903				156606			655624	569278	534785	449937	398467	342285		510523		413095	327891	401316	677054	501317	381530
536.2998@21.103199						81356																109977	98005	98497
396.1937@21.097																							92736
507.3679@21.265501																329026	279613					403434	373819	345555				379868	318123	236876
453.3779@21.317572	142330	119286		119938	112963	203040	192701	175871	189378	188402	159846	143893	149709	130825		591971	542700	449820	407261	353804	304941	553973	547390	516658	293120	263768	285249	501314	405713	331726
395.0759@21.76191		119508				188699	189498	184143	141353		122919		137350	147750			125032	128930	118456			165762	132731					165364	128829	119278	195848	183087	172992	166563	161479	130880	134784	145160	173908	151581		155778	139911	158184	168698			150092	161360
612.2247@21.754217							87145	79632		119599				75702		76088	74970						77882					78774	77840			91288	84924		83418		69928					74095	80326			89658	79854		92385
148.0163@21.762972	2651000	2723050	2577690	2918950	2522810	3349930	3343010	3147430	3164440	3326750	2950020	3062220	3082600	2867010	2066410	2741920	2860490	2541090	2735300	2663210	1823600	3129240	3125620	3194170	2686340	2419370	2893860	3219760	3126090	2791330	3686880	3591820	3590970	3223240	3071280	3208630	3081440	2841970	3418220	3087680	3111150	3041330	3329850	4328780	2829920	3632390	3326870	3131530	3571920
204.0788@21.763084	4704180	5046400	4302530	4552490	4361940	6892350	6726580	6249230	6209960	6381680	5868990	5689790	5886650	5214250	3659840	5261980	5036070	4475140	5108690	4418290	3417230	6097600	5760570	5998580	4937550	4537710	4919450	5853380	5706680	5482380	7489010	6959880	7109500	6464930	6217380	6519840	5372630	4344870	5710500	5660650	5568920	5300720	6554120	8327690	5864170	7017290	6602440	6672980	6678670
416.1257@21.761875	147573			144922	132462	183811	178673	181312				156765	157859			208572	131506			131760		162637	225152	226063	125064	155027	135395	163485	166457		202221	191184	198441			169124		134227	159885	204089	146430	121910		248954	151086	184760	244198		180709
278.152@21.764534	36018100	39393100	33537300	34501300	33584800	53483000	53420600	51703200	47904000	47428800	45040100	43236400	43611500	39883000	29192400	38595900	37190200	33776300	34972400	32481000	25940400	44607800	41975700	42790100	35312900	32906700	35665600	42520600	41483200	39771500	58578200	54787700	55483300	49132100	46850500	49259300	41668800	23020300	43932200	44506700	43728200	42459800	50822600	58672400	44964700	54164700	50551200	52027000	49877300
323.2099@21.778933	420138	490793	459182	460682	455424	576051	578866	546852	533068		434026		504781	424360	341498	437446	187955	366255	399280	395460	336718	496912	409570	438911	364309	373206	424505	464853	426543	396977	675539	595652	608316	514414	533287	565835	513046	516942	550375	527347	307974	537464	535326	714943	530104	620527	570156	541685	519199
296.0745@21.850952				93011		119917	117768	122890	105318	105880	101294	91873										110560	99441	102418				105041	112415	98097	135072	119154	129035	106639	97110	103294			109857			101882	112908	124903		125155	105734	112454	94519
388.1049@21.856201	172175	220778	182203	188713	198869	284734	261728	285939	218609	238317	218811	203274	181832	182325	152419	166849	176668	146362	182113	158689	147627	226595	224582	229101	162865	146231	158849	221262	211103	191295	302815	274156	286954	235779	206879	236065	193523	208061	226873	197401	210910	209597	235638	297435	145773	293143	260976	258825	215110
467.434@22.07183	1198800	1259440	1206010	1218840	1196260	1713800	1764260	1597900	1596210	1520630	1685850	1406680	1436470	1363930	1148330	1359820	1211770	1183880	1241980	1171960	1028470	1520240	1449010	1402220	1145300	1199110	1214590	1500700	1516470	1407000	1638070	1726740	1642980	1657480	1528740	1519690	1390050	1421050	1475140	1423790	1402110	1540380	1601140	1664570	1464610	1768490	1501230	1682260	1461230
523.3645@22.132399																						208989	172038	168679				191843	140032
481.3181@22.36717	168511	154850	141266	131869		321433	310347	324154	318885	286339	249450	208053	220193	182208	155123	781106	683949	600290	471638	326924	346798	870443	802784	765545	451297	397183	397887	838196	543481	414000
589.4195@22.442123	280053	275561	243842	291994	262272	427188	375457	393998	364676	349557	335302		322038	315732	242735	258330	257084	239652	227936			247023	260193	219014		207439	218612	577870	504793	473733	369221	350865	319447	302943	263375	276792	276565	243873	285482	235856	242629	251351	274021	314719	271322	313604	312710	282232	292888
545.3925@22.510433	433335	456301	474772	417855	435787	669166	624328	612344	601018	589686	558125	539648	543542	492524	428169	493686	445014	385084	412820	384189	368203	408921	371396	375548	392519	447374	427574	879005	737837	696187	602876	562427	606399	542112	487621	496853	459815	433146	479894	447967	460157	469775	476348	546682	478165	568026	537062	478494	493678
775.5659@22.53221	196770	227459		184822		264514	185990	251503	241478	239675	225975	238247	238925	223107	167265		194775		189286			264991	268469	220781		184631				243087	234984	258556	256168	266477	241327	245170	206235	218090	184130	228076		218233	235905		256492	221868	263685	261551	244064
501.3669@22.570652	588102	621438	533004	591168	618270	889309	828694	777067	776432	750632	738160	732789	649086	606161	563010	618218	584804	594504	497743	500420	497923	672489	633415	654119	547295	530024	539562	972330	845570	745424	851723	822458	817584	768646	704124	736035	654029	653285	655338	610367	670757	665635	658910	827287	701068	804516	728148	711939	704748
457.3402@22.605534	673179	725403	641895	670907	681458	932533	896803	877560	886778	830325	774857	757489	743721	697745	643849	656703	702198	659777	546507	596576	562644	776877	756904	776809	630809	580300	632369	869661	870325	834080	961460	847505	892065	826808	772480	767324	693717	726035	758938	832508	779337	720319	826163	960513	761935	906716	791875	796588	815691
413.3139@22.621239	455093	447175	457203	490306	472858	599254	605899	602390	544469	582653	584543	536919	520024	452979	425876	526535	431741	455691	420415	403531	417914	518360	524102	597690		460870	475848	687346		598861	644450	662158	620065		525816	549182	554171	481955		522232	571585	511342	571904		562643	617089	632629	546572	536358
369.2875@22.62242	590998	438899	433287	441513			561240	548817		536522	522506	522478	510291	447984	423676	484157	435685		421042	385618	435406	497700	525855	515137	459102	437277	462568	600023	522761	490227	763304	549176	635524	666939	557746		531131	495949	531154	506254	527648	494642	541314	666363	548353	615012	686805	514197	576555
523.3637@22.633099	483272	484504	410015	439642	422714	795570	793930	795756	757327	727831	695371	596191	533635	504489	413755	1460280	1244940	1072110	937696	716488	657493	2833970	2578190	2322900	964090	910160	802935	2670020	1832930	1335230
687.5137@22.66042	743974	774393	765212	692991	706247	992254	961000	931371	835669	721509	880368	829842	813392	772350	733818	766421	633204	726505	712699	632113	634518	845225	873794	822120	709647	717832	701898	937217	767428	794478	1003320	939692	939704	948129	851918	893342	821462	811563	819155	864331	847094	845688	870732	998682	875718	970924	940013	814995	906267
643.4872@22.727167	1167350	1180580	1147190	1121790	1138790	1619180	1506880	1509570	1408920	1366880	1434250	1229750	1267860	1264010	1066970	1220590	1186710	1177470	1093620	1046750	996358	1344210	1303230	1287870	1110430	1089410	1102740	1420130	1264830	1271090	1587210	1493550	1476650	1265360	1352370	1445020	1284260	1267660	1336660	1307940	1335330	1277790	1427740	1577540	1364290	1524520	1465250	1383780	1407860
599.4612@22.794416	1593340	1606250	1562470	1550450	1484060	2101970	2024740	1979270	1892690	1882520	1843050	1701950	1712160	1645670	1430270	1611070	1625480	1572340	1511010	1413220	1363860	1802170	1754020	1764030	1505620	1451100	1453450	1921180	1728830	1685860	2117130	2006360	1788060	2011600	1904550	1917770	1726430	1693020	1803850	1813780	1837700	1740120	1884510	2174420	1845990	2057620	1922990	1913970	1862380
880.6471@22.835749																						137527	139066	133059										128737
555.435@22.8606	1852460	1852810	1790840	1832400	1760710	2571920	2402080	2303820	2290660	2112150	2194890	1991130	2002140	1932890	1691970	1979290	1838740	1849200	1773910	1681960	1609610	2127640	2071280	2088770	1751810	1706890	1768360	2224680	2093020	1965850	2487820	2336730	2385480	2314750	2123520	2172030	2011720	1954450	2057820	2107170	2085840	2020530	2232970	2501370	2139350	2377210	1906640	2125070	2219190
511.4086@22.923565	1997630	1938050	2017460	1987670	1949900	2748170	2643540	2542350	2516600	2441600	2369300	2227300	2190390	2117430	1868540	2139540	2073160	2078120	1930630	1840070	1690980	2414270	2288030	2315120	1974080	1849550	1914360	2434760	2293650	2046190	2767100	2564990	2612540	2538240	2445130	2267260	2214590	2082330	2342830	2226260	2238100	2208610	2438910	2714930	2321400	2676070	2469380	2413480	2422570
379.3296@23.035202				1103220						325243													251646												1266660			1074880			1214870	224989	1298630						1103990
467.3839@22.983185	1976640	1982360	1898360	2013990	1899460	2724760	2981730	2460280	2406500	2858290	2310110	2062130	2140440	2019190	1848850	2096190	2050290	2055470	1963890	1832810	1637970	2557410	2673810	2651930	1873360	1863670	2263920	2431750	2181400	2154260	2602250	2987620	2478280	2986210		1680790	2067670	2067080	2295280	2210010	2454770	2098720	2568420	2895260	2286550	2604590	1714790	2497130	2251060
775.5658@22.973223																						236713	182376	152311										143955	129706	129039							116325	137483	117191
567.4501@22.967213	168250	166919	146401	136221	138643	268059	246668	258332	277851	265473	229619	211895	194857	166849	180944	120314	105459		144274	125183	94912	193336	185221	178022	93670	95127		135345	114095		356081	352522	347131	369166	310412	309712	294895	263523	274285	294486	273054	256378	336452	332560	260735	342210	335227	303663	269616
423.356@23.02332	1666670	1728480	1653330	1677720	1641950	2335070	2247990	2221930	461883	2088590	1978440	1852000	1860540	1488830	1506410	1764640	1790240	1735830	1531950	1615830	1423890	2030850	1910700	1987290	1678460	1648420	1359610	2194610	436460	1802440	1894280	2284070	2230130	514433	1953630	1936560	1777100	390363	1926800	1922530	1566610	1813640	2022020		1629170	451313	1677180	2013770	2065170
362.303@23.074999	1120110	1137120	1069770	235665	1255920	1634590	1718470	349069	1424850	1327660	1444320	1154310	1434450	1329300	1275430	1260560	1153550	314889	1106410	1031610	797733	1308130	261720		1100350	1092590	316311	1668700	264473	1143130	1608940	1164960	1337860	1245260	266996	1156260	1129900	228376	1376300	286903		1182570	274971	1434460	1220240	1424620	1311900	1360000	289787
318.2775@23.082302	651843	486185	568881	600839	512149	833612	702595	735026	704335	636975	629085	609641		664649	563837	588126	591935	486294	580551	554008	485601	653880	509812	566445		632224	545835	791298		583498	557459	810349	761644	780345	680400	663529	557655	594588	712642	644842	708564	642365	684851	648060	714924	839924		680851	652756
549.3794@23.0959																262896	243069	228558				284489	264573	236576	170588			291873	220306	173573
687.5133@23.11																						342012	378390	326028
465.3226@23.179909																271267	255800	249029	179878	182107	208207	287612	268647			161121		278609		177128
643.4867@23.1845																						456990	424807
599.4614@23.254																							552555	528092
467.3839@23.4635										496809												836672	864768	926736
455.4336@23.487907						86424	80980	79974		78234						84819		77754	78314			102171	95834	92079				88309
423.3565@23.525																						710845	666718
362.3032@23.58105	643099	674025	607186	630838	556266	835990	885584	942962	825651	893170	857036	820866	699844	717692								685429	641726	632630										483146		496886
318.2773@23.589636	1239960	1249030	1161920	1181590	1104870	1617610	1692130	1789910	1721840	1753100	1579210	1630070	1444740	1413380	398151	515378	469452	430565	513324	473363	441250	854544	804635	810435	622035	655374	641263	553307	474717	470083	718327	664221	590245	661889	625190	633203	352935	384571	469985	475383	565472	501688	562062	668074	579881	552107	521146	438121	567261
274.2508@23.614134	750441	769058	732471	762979	703623	821444	804111	808022	893874	930256	878161	853596	790426	817169	673749	877284	816131	738909	803990	781794	667890	877267	906323	900151	796077	766553	797543	831106	836877	820380	848919	857025	874437	1030840	889803	858789	822893	731079	887355	866565	871633	836512	907336	1075910	800476	777898	779490	727491	915431
314.1666@23.7626																						82767	115039					154674	127144	84054
335.3143@23.776001																			213517		165202	323505	286971					360179			361770	368118	358525											361494	283603
557.4289@23.766369	211797	201481	192514	189332	186217	361182	349714	335389	309395	280846	266917	253987	248649	204958	165756	256309	243614	233351	277768	246031	234505	402060	357246	364661	230620	216031	227061	412064	329453	278682	253856	200759	158390	190695	151639	142474	141659	124486	129679	131959	106946		132563	116287		213647	168921	152871	117212
299.2815@23.8945	96669		114654	93750	88392			92972	104842	104964				107848	108572	259192	246137	211233	207964	169536	162280	241999	256269	220710	171433	172809	173502	224475	200852	156798
789.5826@23.94422	103733	124045	419256	122802	103387	513426	160782	149008	149108	159467	131019	102619	148672	127604	101304	327573	381517		131643		120578	163584	139513	148656	360367	119169	299400	128684		110984	165316	128184	150950	111421	135868	131918	130816	135430		350097	117770	340594	135204	140041	335722	131233	133126	142167	122254
507.3689@23.969799																368120	348777	314202	256354	223624		301057	322046	274859				240180	265565
745.555@24.009266			237151		326857	307389	315192	327009	260951	317124		268510		275208					225700	243234	223440	304509	281822	270497		233607	279789	344770			286801	295455	311411	331169	299833	221810	274295	280911		264632	283395	249968		327598	309137		288782		288758
402.2262@24.035067	227000	119343	235715	239073	231116	237164	231143	241986	248143	276567	276751	185371	245542	271121	127276	261617	153215	159659	268834	251835	214471	277614	270616	245861	274079	274435	279357	362038	343374	324002	292946	269705	173513	341131	280371	279269	246239	228122	141892	274847	277818	239912	297644	314166	282093	278231	276858	271300	325036
542.332@24.034914	160277	156563	163443	158932	154126	149677	125358	141426	171971	207148	178364	176399	160391	164439	141915	209490	176424	156994	173148	167656	150370	173446	202210	207171	168710	172462	197093	244882	271984	230362	158874	158994	177225	225601	167968	183068	168448	144845	168104	154409	180621	163544	215531	209542	180669	163571	188667	191304	197103
745.556@24.12083		663180	558255	614788		816194		636180		632608		594208		534605		888105	687898	669807			508983	654614	602050		644991		573387	621001		854877		706036		618053			576794	672119		684394	624224	685160				1042020	666693	953402	677430
701.5302@24.180298	468616	1112370	482673	1077900	1094950	1366090	1334970		1148780	1254560	560739	1256720	1106380	1171960	1491300	980376	1167700	438967	449392	408227	1091090	1210710	1623360	458029	944836	994499	917862		1139700	1602140	1366360	1892340	1614480	543488	1188970	1086100	1237490	1600280	477715	1217550	1144140	431650	1528700	1358400	1249360	1259440		1190640	1199280
657.503@24.184036	834018		749868	673329	711305	1048390	815024	938303	912377	866078	866681			748368	712903		767527	791820	784245		729755	949727	870966	914289	660103	794726	719159	871260	860970	837635	973533	1039450	1001600		805607	886653	868824	888887	838520	943288	847374	867754	895315		867843	880302	932522		932829
613.4773@24.272158	1205410	983654	1033150	1081960	933441	1368910	1345550	1455130	1394330	1313400		1276440	1248140		1013180	1137470	1061470	1010130	1250460	1075920	977798	1229080	1273130	1233310		1054020	1063600	1301790		1233990	1478220	1298930	1364460	1246530	1310980	1263520	1076370	1101770	1432410	1190380	1223900	1060600		1435780		1396070	1260270	1359590	1374560
657.5032@24.30574		2002480	1838890	1907520	1790290	2400190	2445600				2064420	2853340	2422140	2045180	1562150			1800570	1940380	2476820	1643130	2033550	2088190	1976900	1835670					1982670		2233920	2148460		2102570	2112210	1998220	1960060	2156710		2080760	1997180		2706740				2374280	1923240
569.451@24.36976	4595920	1319100	1434900	4691890	1330880	1845790	6042390	1909780	1598470	1546040	1667030	1502000	5077990	1481030		1511920	1397770	1360820	1542740	1273930	1132460	1600620	1571450	1641440	1166000	4603570	1379600	1393030	1521440	1493780	1868580	1754220	1773890	1599560	1525270	1487760	1356170	1463680	1546290	1653360	1487490	1509150	1582150	1942130	1531750	4626070	1639130	1768750	1577090
613.4774@24.393875	2570640		2709410	2655210	2508920			3300570	3014970			2870810	2704530	4104660	2463810	2756010	2555810	2713240	2657960	2508150	2411860		2951060		3487760		2708240	2909540	3438710	2766280					2980560	2939970	3059190	2791090		3168560		3118780	4504060		4465650	3424010			3149520
525.4246@24.453407	1507630	5330130	1527080	1609810	1542760	2027040	1950330	2139720	2035560	2034840	6082720	1642380	1817870	1881430	1499220	1657180	5592880		1827540	5195480	1465210	1837830	1672140	1804210	1510060	1540550	1420510	1880660	1892480	1803230	2113590	1917320	2020320	1830520	1904210	1969890	1647160	5300750	1763160	1785680	1904650	1614720	1947510	2000240	1913490	2036270	1885020	1721650	1885360
686.3691@24.498667																			98656			111373	108246	105855				90349															86286
481.3983@24.532333		1890790	1551410	1793380	5870610	2240130		2291370		2181700	1933130	1795050	6359160	1904650	5584890	1790500	1687730	1722180		1816990	1617420	1995280	1867710	1992950	1691240	1652190	1686950	2016330	2072690	1893030	2323680	2098470	2209780	1915820	1920780	1851620	1776480	1876570	1953620	7153450	2153220	1792790	2113260	2375350	1976110	2225300		1824690	2083950
325.2981@24.553143																168529	183133	139413	123672	110568		130237	119858	114987	95963	103858	99155	134548	113362	100625
376.3188@24.652773	1349730				1329790				1650020	1759110	1631550		1612560	1303970	1401420	1478280		1417070	1271180	1383630	1259910	1657690	1706960	1547800	1311360	1293370				1606760	1807430		1808110	1566030		1567270	1463050	1507570	1635450	1664350	1633090	1470640	1607810	1797730	1667320	1728990	1620120	1747500
349.3188@24.683664																							503234																508247
354.2743@24.720001		318205																					145249
442.3272@24.628748	110760			113445			131898												85040				399719										146028							321849			128523
150.0891@24.696348			236637			95649				92596					77704	82999				69785			257027		78048	76309		94467		106517		107987	92629		81937			114918	81327		121939		91297	128294			257983
502.2722@24.782253	186677	169807	169294	174803	167489	212413	190481	212823	235598	256399	205156	194509	196145	185847	188285	130078	134879	119151	135197	122839	117825	139433	152060	144362	136340	144159		147861	163396	148101	266204	244365	257901	295125	249502	234459	247419	221790	249019	274047	270958	223833	311718	285345	251510	228772	243545	223102	249268
332.2923@24.751371	712344		681729	724012	732136	2223610	2124920	1960590	737651	2021180	780679	716990	781050	1775860	1653750	1778660	729122	680760	728539	1808060	1497890	1982320	453290	1906670	678756	712485	722359	2067140	842387	796967	2292230	2230160	1030140	828937	1814380	2001710	1810570	1688020	2167820	951726	2148520	854366	988385	956591	745070	940862	3070750	802892	2024980
376.3189@24.794485	3171280			3037800	3084300		3896160	3841460		3758540		3566700				3458310		3419930	2866240	3048690			3702600	3630440	2873490		3297840	3597640	704134		4524100	4045390		3936350		3892590		3182630	3841010	615052	4023800				3693170	4201410		3613170	3866410
483.4575@24.994461		139388	206177	191521		130875	119184	109452	151441	174523	142282	140011	132155	137626		214914	204951	208207	185036	187919	272417	193521	243921	272041	131058			201976	136749	121400		85481	75629	107631	92104	96479	68805	139208	150857	115219	127455			101559		87465	91519	93631	116715
462.1226@25.049004	315006	329328	432701	316533	296349	431010	421138	394629	352855	386086	367928	369162	366378	359668	301393	351228	338634	367650	356512	313065	349355	381703	367475	359457	317523	401657	430787	340079	348702	337658	510851	386853	365264	385832	475606	441447	302434	405124	345818	410874	373895	344686	364774	562410	275982	396201	364284	347234	349448
367.4177@25.13183		287094	303836		287322	294293	334599		297836		246214	226922	268097			292704		277760					270152	287261		282995			293767	287174	338703	348065	352620	362350	285623	304754	288567				457274	315962	338982	333710		275008	339511	255629	112736
509.4814@25.226067	289415	314215	305772	319699	297906				138146	168663	205094	226943	246016	263333	328332	174477	197792	214184	419643	450289	456618	209968	292049	326778	275884	305934	342490	223229	250241	256763						118018	347278	374272	431360	138954	155904	162674		85054	125720				157286
559.4966@25.448349	124408	139724	142646	138221	126230						88423	94381	106448	119577	136113				129936	135885	147138		102835	114095	97951	95811	112886		96932	95870						90548	297320	306526	334961	116578	121706	125230			99948				151372
715.5453@25.623253				290590	253062	345496	375634	364822	362380		341117	276197	286750	262587			287478	263477	335782	270901			287193				280227		321274	288301	376036			310073			295723	275680	306289	321039	376367	276556							329640
460.3048@25.6645																106736	97959					113409	113438	100795				103412
671.5183@25.726177	536467	557305	542332	507399	449442	619406	594993	605570	954529	601585	579854	535181	548017	542240	527771	518857	498758	534226	542422	500029	500662	553128	595694					598760	609090	577958	666805		618679	655719	598309	892062	566394	566636	541675	555817	538141	538979	615438		565177	600902	550536	538829	554576
627.4928@25.825127	833351	768315	740277	679865	718650	972083	951860	869066	902317	863636	879144	840665	850612	774111	713437	801590	744118	812550	755114	708042	742788	903540	864546	808875	768859	815187		853407		814699	953556	886316	925379	917730	839445	893445	808523	797806	812457	828444	868404	836215	891756	962444	855544		869254	879402	813258
285.2217@25.906044						147076	134662	119731	103054							125635	123075	169226	117741	124472	118790	243420	172468	186423	101202	120162	109089	202996	136798	139659	127938	116907														100676
281.2717@25.925415	110558	96472		109118		152390	170312	145194	159874	164002	132964	116358	124767	117723	189439							176422	173421	167842	145665	156749	166633		100785																				2568620
583.4663@25.9291	1041240	1031610	904942		992542	1302300	1197860	1176460	1237360		1106630	1052700	1086890	1086670	919834		1066920	1070560	907125	1003040	892857		1187700	1136600	990945		1020770	1164100	1126810			1200620	1247310	1216620		1109580	962929	1083100	1083390	1049470	1205380	974371	1172250	1273800		1203700	1175610	1036750	1210590
803.5966@25.970001																						103324	84064
539.4401@26.029226	1222060	1156280	1272450	1277300	1167480		1488460		1461370	1410750		1334950	1370340	1283590	1063790	1278850	1211120		1213260		1075420	1319550	1399160	1287090			1240210	1344190		1321140			1506730	1462520	1319270	1314320	1271430	1328330	1332700	1320600	1335280	1277080		1514570			1413000	1358000	1389060
480.5027@26.078686	1326360	1307700	1223510	1248960	1250510	1379430	1433350	1337520	1469320	1530130	1400260	1359040	1420730	1359130	1262420	1114280	1228070	1212280	1145600	1109900	1039990	1314270	1317790	1268220	1193020	1169460	1090450	1261260	1242360	1128140	1592830	1593940	1558360	1456130	1347740	1424950	1488840	1551190	1566930	1435360	1468470	1378470	1429950	1683110	1466060	1538180	1495240	1451540	1553290
685.5673@26.12533						197329	186096	169604	174650	162460												312039	234928	185992				171580	84866		143804	139845	146178	179437	87686	77221	110642	107128	92759	82822		77249	142362	82897	75847	201739	196916	196856	145956
330.2766@26.129408	2522840	2230780	2090650	2075800	1916040	6202140	6251790	5924060	5130080	4650440	3546980	3197680	3117900	2728320	2039530	2383660	2000690	1511060	270025	114756		7693860	5842880	4904620	629479	542170	340859	4928450	2728730	1687010	5271260	4702170	3996370	4432420	3774320	3512660	3761430	3666450	4052010	3352880	3109290	2871490	3907680	3941690	2991460	6193940	5529740	4632610	4947310
495.4137@26.123297		1398080	1463180	1339930	1338620	1658100		1577080		1649420	1639550	1466410	1558300	1444780	1270250		1397810		1351120	1347980	1277530	1640930	1616870	1489870	1343870		1388170			1488250				1656870	1526620	1540450	1494110	1447190	1446630		1516800	1422810		1769620	1495940		1612340	1509940
1383.0486@26.115002																						133348	94212
375.3333@26.1271	167196	148818	160974	138205		243865	220928	225839	210826	199909			148481		168132							215392	244777	208909				210315	171146	144912	217954	211218	194591	203589		176146		194978	148709	175717	164326	170125	190814	176522	157147	228982	195450	209107	191547
451.3871@26.207676	1417970	1381750		1441670	1435420		1693420		1460010	1608570	1580640	1467860	1451530	1440460	1376310	1398040		1418950	1377860	1347670	1255170	1648230	1572990	1646840	1443750	1436560	1333850	1556780			1763720	1692640	1560610	1682080		1483600	1448560	1520690	1638920	1468600	1481410		1542930	1773470		1721340	1610630		1515970
390.3337@26.275719		1264980	1379150		1279770			1573720			1537410		1505090	1317010								1508540	1550970	1427610	1328130	1385840	1368960		1599290					1737680				1339430	1509860	1518850	1537730	1360400	1643650
692.6159@26.397999																							114011												197705
368.2897@26.3395																							175674																						162874
506.5182@26.30985	449379	503306	486446	501651	473883	558590	526657	508033	548471	581339	540922	473596	505621	495737	466994	402309	406755	397643	347263	349971	343924	402786	412080	391503	355935	383870	353017	436582	415620	394932	642641	654750	658570	533664	502059	476461	745637	736901	783549	552195	576871	539371	531253	584234	524902	517904	535828	515834	557374
706.6567@26.366001										70735													77505	108150									93290							86554			167620		127392	108701
390.3343@26.447						2554820				2506180								2150310		2138460			2496450						431890								2427830				2464170			2251690			474006
555.5141@26.419704	133338			133917	156709			83579	107376	158536	124799	125854	158143	149498	159898	219798	204852		231279	212856	224801	232564	255297	264057	164597	156834	198840	195474	165635								211150	218790	199751										122961
346.308@26.458597			760742	262730	1197200	1110390	883188			925203	894022	1046310	1403940	1363800	1262940	1338580	1318790	225599	768486	1281630	1143810	1133230	1490790	1428190	1256260	1280080	914614	1513240	934838	1314220	1224900	1510840	1473490	1103090	788018	1401360	1155850	1375970	824999	1055070	1373120	1408760	1221040	1049340	298132	1129670		1385510	1548870
511.4965@26.5073	1757520	1865700	1858260	1823000	1645860	1347640	1388320	1411640	1444820	1753280	1710810	1660750	1719580	1727930	1823900	2146810	2058870	2100510	2440970	2421350	2337940	2462230	2570710	2635240	1785750	1757140	2015020	2176710	1929260	1692580	909411	1065220	1091140	1217690	1157180	1115320	2545050	2677510	2708990	1290550	1405030	1387350	1183230	1465680	1302400	939140	1114240	1254190	1810150
581.5373@26.624788	103596	115440	120559	114727	112643										119850				178444	169235	193272		117957	131066	136117	142207	168492			107732							172334	150047	194814
356.2919@26.713501																						284160	126800
537.5123@26.726833	1235830	1309870	1424340	1363160	1340770	285523	322219	352828	534726	758268	876944	952605	1069540	1180280	1383140	582257	686099	738382	1422170	1473320	1525550	743429	1002560	1153160	1028360	1085550	1299480	844586	913552	1021940	208697	255325	342495	478569	569097	619781	2145890	2360330	2445290	782794	867799	917801	507858	676495	761611	207456	302118	395654	909209
419.3228@26.80594	211312	279410	242030	256931	221816	301710	269455		276376	279632	302982	289418		230288	289124	302682	259387	212159	279370	274147	216884	416449	391414	412234	441888	424747	437905				215918	263213	258639	631958	525956	508138	275338	244425	258020	234286	317962	264065	650510	750932	741133	251335	261018	299294
424.2837@26.80602	192883		181725	173492	198067	305364	337544	263535	246204	229110	263311	231533	223270	228550	225378	226048	187693	208766		177041	164914	325653	301602	277369	304242	291282	283322				273613	238457	218507	451733		458849	198695	165913		204086	228030	225701	453165	619350	494328	241777	210204	199472
530.2674@26.795847	2168360	2060530	2669330	2358220	1711670	5867840	3495990	6043090	5402040	5464340	5270490	5067850	5113350	4033760	2417150	4224100	4473300	5104110	5331480	4999740	4532650	7272690	6450670	6721460	2081520	3045420	3162640	5150890	4226970	2119210	3275330	3238390	3227320	8140050	7492580	7147890	1403980	2017240	4604140	1535530	2888660	3334460	7794230	8665420	7647370	3569640	3519700	3491840	8617190
575.3252@26.798288	293704	183515	278021	222091	393140	513248	501202	515494	467277	482001	465182	438509	426521	437326	211191	455671	441576	435362	486178	460723	420356	615892	575348	583880	355074	332557	374485	446343	369332	327453	294735	297978	297964	727903	667034	636835	181843	453876	460099	444363	472241		707702	753615	675842	320187	315624	299925	740351
684.389@26.8048	356187	237829	194790	163093	137320	433649	425247	446654	418145	425761	411847	390754	389168	272213	224969	387818	399858	380606	377864	387141	343881	519863	507493	514288	300857	283538	298960	400917	338312	294053	272178	250554	259484	602542	565571	557083	293691	287382	367562	251919	407165	261483	605343	642238	570575	290663	286584	281649	651296
670.3739@26.806831	2502620	3133100	2936560	2954940	2199690	7035700	7055290	7120150	6639310	6745760	6436180	6107590	5966130	3115940	3109050	6104250	6088030	5799060	6091990	5779810	5452960	8214410	7846970	7914450	4554770	4402850	4598990	6216810	5121450	4518390	4186860	4099850	4054960	9915180	9156650	9016920	5510480	1940180	5613700	6096580	6226160	4768850	9612190	10229200	9020320	4522640	4434660	4447820	10250200
302.2816@26.985067	261658	222657	233542	188397	243109	359006	342151	359025	367109	368807	325421	304748	281580	278316									171135
327.3131@27.03107																178805	196358	159347	151534	146685	103501	165244	172514	181300	119870	124919	133650	150457	140102
756.3392@27.164368						107477	109375	99652	100705										113990	117582		103663	146210	106611				151407	122117
736.3594@27.154999																							103545	100121				114121
636.2991@27.17203	2305960	2056450	1721200	1659040	1538370	9987350	9352460	10494500	9496050	8245070	6064640	4541410	3477540	2928280	2367190	9550050	8211960	6095490	12202000	10540100	7499810	9621480	11011600	10459500	7439620	6097400	6770190	10697000	9844240	6891700	3984710	3269940	2528350	2469480	1179970	937041	452833	314624	225728	684270	627165	576900	3571320	2354430	1383250	3854990	2757440	2048820	2720400
695.3455@27.168762						160288	146642	159960	184888	196722	140390					190077	152034	123699	194293	199823	161577	166074	209528	197765	153798	116946	145599	203728	214230	145053
681.3565@27.171736	245716	281354	220793	262954	213425	970685	981463	1006730	1093500	1134030	815282	564977	336307	397685	325099	1058520	980439	682806	1367700	1271130	977218	1063640	1260510	1207190	904556	701030	981385	1246890	1258440	894567	353643	405715	484799	538343	112554	91762	124434			105431	125692	104486	611852	339828	182426	361003	363923	413228	493586
667.3387@27.166						70246	74906	75994								81617			109517	94536	72365	81247	98853	95954				96779	98259
709.3848@27.166769						107875	112174	107954	117153							104753			142871	120344	105699	105190	135332	121427				137580	121933
1317.654@27.169733								154963	171315	156018						139752	122034		210034	179735	138522	156050	192137	187667	112694			204189	175297	113835
746.3588@27.164167						245557	249823	259802	317745	369134							229710				171010	272995	393774	357146	211647		210360	349756	382552	241243	103186	127517	160654	160076									218641			114483	125888	136626	140963
790.4213@27.167204						312636	317297	326090	346786	341945	239622	183601	119347			286363	257676		337363	308571	270517	306883	347542	330283	238778	202435	241845	349540	326930	253266	145840	157705	140905	157864									202803	116384		155556	149347	121809	134640
776.4057@27.17282	1455940	1531040	1263910	1371610	1180860	4569070	4871820	4950420	5859860	6165720	4027410	3018160	1849110	2089260	1752420	4344710	3967330	2885200	5672780	5133840	4097700	4705890	5876010	5748450	4030610	3087870	4099610	5552480	5697480	4302230	2354020	2692190	2879890	3136210	761518	663942	668326	469449	146241	692583	796517	651469	3744650	2056750	1199130	2567090	2684440	2636160	2749740
376.2217@27.372036	144852	163023	142530	158551	166292	187242	166986	170772	187067	214958	174632	170578	191747	168136	131603	176151	180757	142933	158855	164167	144808	184662	183502	201782	140731	159316	179018	183951	168243	165218	177677	156198	185663	184648	179561	166645	168339	173061	148111	159664	163682	173209	165906	195615	161079		163628	145841	171709
508.5335@27.586266	1096220	1118460	1147500	1193800	1047900	1201570	1253150	1176950	1163330	1163190	1115640	1193880	1209920	1223580	1073580	1084760	1108400	1080820	1136620	1004920	1040510	1175050	1132790	1147700	1120900	1038250	1104780	1211200	1258400	1127240	1264930	1200790	1274540	1233930	1119680	1235790	1253620	1257290	1251410	1243840	1257770	1192500	1262530	1299460	1222100	1238500	1235450	1145510	1273940
583.5386@27.81526		171372	189251	151980	170595								150627		180767	195026	207368	191768		201213	180297	234693	231656	269130				197564									286670	286494	287712										206704
536.1424@27.879032	641107	612915	643488	656719	621862	723749	765590	679207	611509	703360	664688	689689	670462		644072	650142	703679	567539	673423	607260	563482	708202	677468	706121	587177		668597	699411	679756	724563	731798	701981	703296	693864	670154	633571	579685	603628	712373	630623	738374	742299	660013	819080	698956	724220		717323	654332
370.0938@27.878681	210238	249302	225120	243682	233437	231423	236664	224990	228540	265059	252710	242534	235305	254154	221082	228796	238603	201174	254588	221893	175316	251846	228356	231852	214282	262030	252034	246104	252619	246572	248293	234619	247130	260459	223403	225183	195940	218120	246012	218151	265978	280682	220112	305655	243851	249969	252985	241513	233982
430.3763@27.933233	169752	144717	135907	153546	144925	217512	225045	245979	251808	273277	224222	190117	184130	178395	132758	204258	183444	180961	203438	188994	173060	230202	258414	235763	130829	139820		183746	196807	168565			102593
243.1832@27.932295						125303	141989	127898	114987	321129	236002		232415	212576		218188	94148		234393	206103		351873	133560	330519				245177	202710
225.1718@27.926714						178311	201463	192284	166791			128632					136549						191761
227.188@27.946314						201106	221327	211835	192397	232590		176648	170335	155850		162720	164108	144460	155839	131330	137827	240469	226076	225232		139588		182196
539.5274@27.940086	2215690	2058770	2288160	2281810	2178220	1591760	1619160	1639080	1726690	1917630	2035350	2031750	2124490	2151760	2374050	2251230	2305180	2223090	2460150	2256510	2155580	2823220	2714480	2751680	1803270	1810280	1878790	2327410	1976070	1790400	1113800	1303530	1366170	1621260	1636400	1772680	3197450	3404700	3736930	1752900	1887310	2049370	1516100	1758400	1847630	1427140	1480860	1620740	2613020
703.5385@28.0274																							1144190		509107		1119480
713.5596@27.999																							518369
394.2146@28.027546	467297	607326	547037	575759	547168	435396	479220	407407	356536	421721	507437	574341	562007	587667	432881	623254	644098	728343	703743	654055	579709	648143	596085	634138	645462	651063	577985	501401	455481	543789	364908	380217	333346	388666	499763	472609	380744	346718	430077	345939	378791	405707	339738	418620	422255	362031	339047	371207	385291
757.5625@28.031416				1983650								1569110		1686450	608103			2073040					3647020			1585020	1370070		3977630	1553810											1269010				1105860
805.5561@28.030748					263603																		351694				412427
921.586@28.02743																182558	137241	215368			165743	210421	173196	213954
383.3399@28.054525	938694	982842	1040920	1007280	931700	907497	931823	906412	894317	1051930	1002170	1034990	978043	944081	933986	1098170	1090890	1041780	1050520	974485	936262	1110080	1047090	1081930	1029600	987088	996939	1038950	1014920	962963	961613	1011790	1008180	1038670	951532	975222	853525	848685	931284	901910	987428	959868	880212	1039220	961166	905539	937913	935974	961996
337.3344@28.055655	118537	133586	150491	146185	127725	117954	128413	124137	124540	142241	136949	135797	134022	128893	131155	133174	147952	141959	143898	158369	125439	151701	150850	147705	147835	140747	135772	142899	140920	133851	130438	129652	143831	137385	124169	138158	120022	115975	126724	123953	133213	131952	129471	138165	130232	123200	131821	140369	132782
523.4453@28.069347	99807					114614	139381	121097	125423			104384	100952		103949	90664	83490		95045				106896	101467			99527		134639		124815		145522	147656			110998			127194	111843		137267	138747	130903	148733		127474	136217
583.555@28.1025																							532349
337.3338@28.198881		108489	95601							128575	137138		106055	106042		126408	106141			122851		121372	111363	195350	107976		184117		121883			109867	158412				172568				131961	134852	118081	125866		97762	151666	160314	146813
428.3966@28.186419	156082	159956	197895	206277		109750	100048	110675	197094	216368	169573	210085	190875	214243		180868	236641	152044	205587	211849	163649	110444	204498	226639	228449	162080	237977	152126	215475	184484	176276	216790	239802	247613	143261	158716	219502	208807	172527	210330	196861	202241	227325	228453	194073	129223	168216	213606	223760
383.3394@28.204336	882239	665520	935137	1038430	906534	658423	725844	453770		806357	1136610	884601	740394	1068170	528681	1114790	838646	998254	847282	1095290	866412	728396	1120650	1127600	747937	554916		682075	1063140	801309	1102620	1003570	1172980	1000590	733981		1196520	1019960	1039500	1200640	1148370	1162030	1138900	660728	1086470	919648	1001400	1212560	1108620
523.4451@28.200624		214713	242477	293633	217232	195316		229424	277854	301924	221053	253668	175309	243083		244343	255086	253991	274024	267832	311599	253800	281074	297331	250520	225439	272993	292224	309729	306576	263403	344799	363769	275885		256616	277297	227940	239135	279023	301732	286675	323485	272189	275438	215764	298953	351501	272916
611.5496@28.185333										159294													147640	120141					117383												238310	146435	136572					137971
703.542@28.422																							1182140
379.2023@28.452662	225286	233211			219760	240581	238387	220301	202915	168864	276290		218295	242197	242109	458382	505985		256492	388242	307625	412178	381907	369132		287964	318191	351810	341124	314938	194240	163084	180365			208299			199765			190305		185297	195616	186969	186812	171055
729.5326@28.435501																255522							2365730
464.243@28.4405																						265160	241842
309.3026@28.634413						143935	177135	136484	126652													208365	163168	206332				153077			173134	140396	143120										140720	157195		168247	182470	168304
392.2001@28.76692							103758			124541			95661				109191	87247				107310	103734	99264				107266	105134	93135	112862	110702	110729	103109					97521	106132	95286		100256	107485			103046		102384
536.5621@28.900818						295109	221096			246047		254239	284633		260240	212588						228428	273169	217078				219898					210253			252315							249631	299877	219604			207454
358.3086@29.035728	738622	2337670	2325830	2033700	2079080	6394050	6226690	6064670	4291970	4140120	3707580	3438360	4165270	3021580	2438410	2962190	2632190	2620700	1388220	766944	689205	7560690	5124430	4321990	1573770	1619970	972925	5137510	2676470	2154440	4551270	3660280	2652660	2616270	2793580	2641690	1661360	1653320	1138030	1498230	942827	1062250	2370240	2122870	1359980	5217350	4036500	2491080	3458740
746.5825@29.036785		187445				422047	411501	392618	392802	356619						286809						607209	493871	469854				456604			295400	263752														413596
741.6194@29.040567						248469	249605	219394	246399	251797	144846	142428	137268	140142	123166							317097	283009					230054	168978	157460	165626	187048	172672	196662												208075			184936
769.6515@29.034454						147814		140984	155425	161482												167828	158159								135992	143409														134709	140262	136007
562.5803@29.022135	867895	887494	869862	855477	850194	1016520	954856	1003560	942513	914337	928100	887544	911878	897135	858245	899081	930218	888522	873420	790114	751264	986461	894889	874313	850912	837487	853511	1060510	882833	941895	1060930	966777	977830	965990	908381	944270	921025	938016	969534	848180	946243	947747	896534	975458	939634	997492	934283	913512	924418
739.2794@29.046278	119815	121293	112985	107318	113552	166484	166569	161235	156654	150945	134772	132430	126026	136608	105762	128640	121717	100326	93303			197107	160503	164642			89523	168925	131774	122704	142542	154686	138814	138815	107495	102453	111815	109856	107243	99785	100943	105236	111608	112522	102048	146495	136237	135382	132516
403.3656@29.030865		224556	186516	156278		279339	158409	280884	152980	223809			266387	220572	182458			191442				279839	165274	203820				259714	172612	213229	255222		188245	204598	190795	192257							192443			183805	229236	118744
611.5848@29.051495	225990	223315	223440	227925	215918	184287	186883	180019	193810	210012	207957	208579	225883	213732	239700	186129	177659	176405	183546	183771	174035	257922	236603	239731	146257	148707	147967	197955	166754	155611	150372	154559	163414	212071	225389	232490	322025	336498	362846	201835	214836	222150	183480	205320	222305	182942	187994	197921	329757
588.5963@29.143826		249642			218702						288337	253065			260055			232530				258368	221535		243533			253248		252361												268140	266368		260157	274590
567.5598@29.217968	2208880	2234810	2228570	2237490	2205700	1607690	1676570	1622570	1901800	2057070	2048750	2047340	2077850	2107790	2420390	1695750	1763970	1662620	1760230	1743520	1703330	2207790	2185540	2267560	1342090	1273170	1340500	1801520	1502040	1402290	1411220	1427840	1577170	2164180	2220990	2305540	3373960	3689740	3867860	2063750	2259330	2276380	1855260	2133610	2151030	1676090	1904550	2023780	3492120
588.5959@29.312248																		412395					468178					490716		456254								475782	512296						488304			465903
639.5809@29.328123	1228140	1124060	1135820	1158770	1132150	1019240	1075960	1047500	1337220	1317180	623244	1210770	1101630	1265550	1115780	1339860	1311220	1126850	1252240	1151170	1052090	1161810	1340200	1355230	1212380	1216330	1297910	1085250	1306840	1306380	1106420	1295700	1364650	1350540	1216930	1194540	1259200	1287650	1173450	1254420	2161950	1511260	1335890	1281530	1250560	1092160	1255210	1339070	1376220
593.5757@29.363285	931724	990988	1080540	1076990	1039830		295624	313025	493725	611758	650321	789704	817021	899372	1224160	268775	248382	298785	510662	477266	484645	387653	476067	513997	326693	379233	461263	345567	340556	328589	286910	374802	434240	672670	752699	848038	1712870	1845120	2083810	936743	992978	1034450	568443	668152	786891	353364	466117	545029	1220340
655.522@29.387																							129008
665.5956@29.43644	384872	406468				386912	398193	394399	487421	531004	514326	507745	502320	454589		514839	473761	457986	496548	490376	404791	474075	514279		467784	459104	488017	499402	445837	528648	412134	459631	549890	534928	462507	471913			459678	537841	626485	624025	479713	564572	514608	458051	487612	545982	543505
697.3349@29.500301									102928							316975	335893	210178	156482	152801		92208	129067	160302					104590
652.2757@29.498468						123025	133384	126632			130578					516677	506432	387141	193299	200690		189753	201927	231356			154608	160939	140191
792.3826@29.498486	219560	211240	199534		197999	217445	240831	247581	302535	299631	244238	243986	206994	234852	180319	740227	763685	725098	365882	334199	323574	394072	367357	374503	265002	283678	265859	361104	262196	254635
611.4991@29.511																						139389	137243	119256
567.4782@29.630499																						126200	113529	113844																					106067
838.3301@29.67154	635453	642277	490003	534808	613741	191924	225440	255528	383792	412476	417818	491065	503725	618003		274917	280782	252062		209553		332564	318538	320424	206115	218481	219717	423698	352561
523.4449@29.718																						115629	130835
408.1774@29.808998	192539	174433	173643	172399	146104	179429	186165	190796	207721	227613	208017	195214	191055	195301	173751	168653	220507	181460	180183	197430	143270	219928	227350	232460	200468	183771	172166	199500	215409	167401	210719	225908	235505	225743	156241	186467	204339	179022	203021	199344	226061	217749	222230	220173	211086	203026	250729	215031	203400
590.6116@30.15789	694806	697278	670942	524505	648606	808967	790559	778457	725568	743787	766111	766526	757417	700266	687160	690610	642017	696940	637528	693223	634904	768011	727852	698151	637950	618861	692097	733792	757081	749835	825152	800124	765421	740309	673677	753330	638549	734663	808580	718887	806424	781767	734215	771010	773465	817824	743921	750714	749268
400.3335@30.192286									141964							307921	186775	98501	190273	195296	146084	544455	631171	424399			139760	443378	404059	198417
639.6123@30.175377	330468	356227	338725	346033	322393	321056	331225	281786				340055	317167	329171	362069						255430	400168	362607	351853				319266						280932	398083	396284	513337	447526	557651							350284	377889	351291	622966
630.1862@30.20297	132293	126825	127976	135125	128691	146318	145162	145960	160164	177929	145617	129830	138373	126751	125938	123329	129560	129156	127664	123381	126541	136218	132074	141436	119105	138364	142484	136123	133251	131124	151997	146697	125740	165958	137231	141379	125421	118765	145397	126213	138736	150878	136172	156555	141169	142780	151805	154973	128797
627.1872@30.202734	1027660	1034800	1032490	1026960	968367	1140830	1164340	1078380	1088010	1115720	1151320	1009360	1062750	1014450	984546	979888	969322	1010070	1012150	907843	887458	1153730	1018200	1067940	939780	1100300	1048280	1041920	1071400	1069760	1163950	1129910	1040550	1069310	1046060	1019190	918948	945594	1053010	980023	1084280	1173350	1005920	1191340	1067180	1090150	1092730	1017500	963129
581.2434@30.233																							171375					159795
667.6128@30.340313	2486800	2236750	2237170	2256540	2152830	1019000	1553380	2029890	2590180	2518970	2558030	2494250		2393240	2052310	2519030	2601430	2351820	2435070	2268430	2155260	2373330	2381860	2558350	2286560	2581770	2533030	2427000	2537750	2420500	2242100	2434940	2128650	2696990	2409220	2518130	2446890		2409730	2520300	4036960	2889920	2530650	2612290	2521410	2340760	2604020	2523690	2584530
902.3909@30.384895	375660	358270	396863	287229	351461	221071	392922		320368	380915	309261	317904	359283	354454	408306	296025	340023	442491	310388	278351	413470	373694	320875	281199	307957	393895	308995	373237	242173	298673	408190	343890	272196	221248	384976	413421	213750	264811	359495	300183	289936	274691	296322	249966	380933	446877	361417	267779	201208
693.6266@30.404621	546247	573530	504529	497257	521766			426622	549229	564414	584561	572633	496679	526626	526407	604163	595475	384860	541032	512397	508924		537398	618883	512991	504437	517300	553827	615278	548170		565009	579793	586932	587488	539976	617186	508064	531856	518773	614178	671861	493084	614510	604308		565116	605535	627054
595.5915@30.411358	2663680	2564820	2573080	2531680	2433780	2512750	2495350	2351920	2650830	2593110	2652450	2546100	2611360	2573600	2744370	2077730	2143980	2119570	2052840	1901750	1820290	2849840	2711190	2705390	1525700	1544160	1494750	2336600	1935940	1869670	1931990	2139880	2107810	2969840	3101310	3037040	3937480	4251070	4439780	2402670	2597640	2670530	2363510	2484800	2564320	2770070	2908590	2940540	4769480
692.4508@30.562445	166410	187690	178153	157725	162479	134464	129400	140480	204396	222733	241250	248090	166722	198289	168729	223562	238331	202997	181760	183292	172223	280052	245344	230616	167534	164171	198334	185810	176182	168215	107212	119599	156625	177875	148999	158064	134589	109826	129638	138748	167294	152558	124997	163995	157227	122202	170892	155279	164330
680.4878@30.544																							132538
805.5606@30.573502																							1196370
1272.9231@30.746																						239567	213404	197495
1228.918@30.847666																						240165	243696	248237
1023.6712@30.857336																273844	294098		217546			424148	306352	345057	233840	200456	209053	473765	377248	242191
1226.7524@30.852669	1085350	1012390	1056280	960982	884276	2752710	2676030	2576150	877065	1329980	1377360	1320660	1167930	1144400	1034450	4161790	3931000	3793660	3272530	2781530	2799240	7494640	2369420	1800370	3334510	3097970	2857500	8168960	2745550	3538460																			545945
1264.7089@30.872002																							371216	335056
1248.7347@30.891499									1287450														3312060	3391690					3010950
1184.8687@30.946798																						245754	222015	209613																	217018						150316
715.396@31.037374						191048	178431	185977	177116	159949	148302	130320							162491			187954	170395	166817				138545
1140.8772@31.04775																	150737					238219	212969	216739
278.1518@31.075249	507377	518380	512085	568637	526945	616269	638588	581806	621824	646713	611567	583239	553177	534056	534648	855713	735583	757271	744180	683476	664198	833899	786169	745705	671464	656697	664347	817124	873194	720454	542660	573396	589540	621467	522290	560843	486623	537684	565581	517558	538957	533501	496764	558533	514140	556462	537634	530100	548619
166.0266@31.074755	735607	629717	800569	772993	663233	669015	752214	708749	802461	794555		710146	706296	665868	705571	990398	884242	866395	955016	903417	773880	1012410	992356	944192	841983	790234	865288	1012300	970751	796668		639601	694543	698240	594373		634254	611824	727219	615015	673907	677852	617900	674680	609556	635786	677473	612586	621804
390.2771@31.076283	62140300	66484000	66089300	63323300	61827800	87793300	91706300	85402300	78965500	75701100	79692000	73150000	79084300	68076000	67207500	105680000	95750800	95231200	90793300	83984400	83780100	105764000	89597400	85304500	86379900	87264000	82494800	98729200	90264500	85346800	73445400	72495400	66665000	38810600	69751900	70425900	60882000	59817100	68255500	61886900	63880200	63315800	62160400	70275400	34999500	71774000	68401900	59145200	66245600
112.1253@31.0758	279782	266047	251061	275829	254174	325482	342429	320995	393662	355481	323497	297331	306645	313080	288026	394393	399590	392552	383437	399396	333743	457721	436185	409563	338943	371736	347914	431308	432839	374399	286720	318582	318057	315287	272004	290977	275087	268475	286792	273587	306388	302722	313663	307302	279430	329999	332653	282156	287629
70.0769@31.074495						105308			108272	98561	106248		100612			138811	103956	135224	159409	134822	112941	119627	152084	146047	119610	132238	92813	147268	132875	130735	95063	102055		74242										89259		101784
337.3347@31.080866	771285	1036190	1140290	998721	1034820	2267290	2397910	2311210	2289860	1777240	1698140	1654890	901974	1145960	1185480	651085		277510	678695	678570	677185	1375750	1188260	1197340	506792	457753	474869	905017	783053	718992	2629310	2596180	2561370	1478230	1190150	1160850	1393530	1264370	1487370	1353600	1290960	1314570	3127470	1443180	1262170	2937140	2993570	1973750	1134580
370.3079@31.147846	504601	467529	474827	426664	415997	1805200	1095420	957111	1152120	1069900	805529	683370	702374	549651	587702	309546	275526	239101	301772	249110	192691	355554	266397	324752	269954	277703	290331	316666	308875	330962	1211200	1163390	929198	1455630	878080	800109	936899	821892	661715	1892790	1004120	834756	1181300	1089650	764148	896642	797608	544721	988497
1032.5638@31.14074	221861	183786	157208			470676	472798	464972	407663	350446	380244	311509	253471	237806	206161	478031	426156	388693	575031			508908	446899	424938	391573	357200	348107	499664	408299	354764	153414	125331		176296	144177	136049							239353	216369	177524	227286	189293	160790	294136
1096.8184@31.160776							157138									176061	181825	184982				235972	197595	205194																	252290	190371
620.3043@31.144732	1282920	1101590	965533	781323	911950	3262840	3331810	3150850	3070900	2699020	2371040	2075600	1607660	1482280	1119310	2927180	2633960	2358770	3645900	3251440	2947990	3425380	3376400	3414550	2434710	2191500	2274200	3533160	2945440	2501780	1037980	888953	752278	1303620	890865	817057	632573	616524	548799	662984	611642	590125	1734930	1380100	1091570	1572460	1338200	1125130	1906010
665.3622@31.153753	448608	393244	345904	376458	336991	900894	930014	995349	1083280	957739	823788	714058	513895	536873	459111	943018	865853	726598	1212290	1152630	969381	1068030	1148420	1127300	843953	724593	794100	1128300	979155	880760	366952	323111	251849	519021	322629	292728	231714	235751	211113	228197	240298	229015	654256	514696	401770	525279	490771	462970	694892
730.363@31.147602							116076	125066		128482						113474						143314	163740	162615				172807		110758													87234
720.3676@31.1488						107448	118025		121676	129032									157451			158401	121651	127461				162557	133471
760.4119@31.161879	401954	348529	300899	284082	258841	1573590	1619260	1587690	1251930	1134810	782914	681877	621623	498283	405242	954480	918242	836901	1191870	1039100	1103610	1527340	1286940	1230650	824518	816225	812251	1529540	1125020	1032260	509606	419726	299749	443177	339844	271170							684549	455641	321506	774733	640749	443150
402.3493@31.217337																175258	171397	156370	142056	126177		201839	175297	181722	135601			179906	154895	136582
1052.8217@31.265446																209732		212249	196428				223127	233811																	267990	194943					195754
695.6431@31.336208	822491	794268	757713	862120	678869	576595	647824	743466	944738	909059	857258	820368		749439	717250	881895	1063860	770088	810685	898681	783664		770146	982754	789330	846686	921924	846967	977427	899303	772261	811037	920868	1082770	704542	989559	1086980	922812	634989	903679	1574740	1057440	979329	938661	873127	773657	870729	955166	1007690
1008.763@31.357681							177892		164302	173383				172762		191423	205334	171760	166141	170450		243998	223276	216248							162113			158042							230360	176023					173465	155743
311.3186@31.46192	120526		104932	96852		123637	142044	123400	132433	146727	119435	127994					114397					151719	116509	119282				112013	117053	128518	129969	134077	126020	139856	111159	120643	113131		114560	109906	129351	122447		142920	114361	121363	136495		116935
903.6852@31.531334																						160317	141147	146606
859.6489@31.639666																142190	135050	112188				179198	190834	85092
623.6216@31.648912	920639	942946	939176	926658	910959	872643	891416	901072	1053230	1055780	1007230	1003530	946413	926137	937834	870205	868325	808617	833485	733599	735792	1107550	1047910	1106680	696203	580257	627697	987253	800166	761783	726835	797480	813731	1098930	1020220	1111110	1506330	1533140	1460190	850523	881846	880161	789910	878827	827490	1038810	1180180	1191070	2070520
815.6298@31.723886									124451	133598				113901		111116	106811					178015	191765	216977																	130852
771.595@31.813145						140278	114405	102908															168550	188651							97873
727.582@31.8995						146149	139604	126860	186298													227436	252769	212660					128967																	182103	127338
701.2069@31.948683	1411010	1415100	1396000	1455190	1357810	1556080	1615940	1492770	1474860	1445770	1390060	1405350	1373300	1372650	1362430	1255920	1278720	1295900	1249410	1234790	1235290	1474240	1306000	1279240	1257050	1441340	1311220	1341460	1395620	1321570	1583880	1542370	1437920	1419320	1336240	1378230	1243950	1311620	1368820	1307400	1495870	1402700	1367040	1542800	1394490	1482240	1463720	1385090	1375030
704.2052@31.948732	210336	263292	263117	268990	248482	295188	298736	294505	277203	259859	268498	249481	229656	284725	237288	269010	234796	260206	240124	237379	227928	272524	239040	257951	226765	266687	246582	267224	269073	238439	294866	288071	273977	261788	280884	255184	238502	237873	270576	242045	259406	253350	255317	289132	273623	257285	226133	264851	245263
729.2376@31.949429	140438	139331	144408	149976	141312		128015	127887	125957	125152	135566	135566	147489	137759	131411	119686	126533	131912	135179	139630		128419	120230			138285	133299		119226	119533	117976	124434	128763		131558	136686	133086	130580	140886	132857	143884	146018	119124	156559	147783	127938	122278	125130	136517
683.5623@31.991861		107993		116640		147667	172639	156615	156653	151235		118066		140642		177646		232916			157522	287186	250089	242830	94852	151442	124927	157767	148778	104772	146347	134957		145507	123536			132712			178607		133102	129143	141230	145381	153121	164197
639.5346@32.072613	113325	133960		121175		138428	133882	133672	119967	122635	121498		130005			190333	164039	146125	123358			233952	194367	229455							106854	130683		111202					122336		173673	156523		125011	143748	139403	117377	112514
1023.673@32.019783	2795060	2570120	2409020	2286230	2340540	6650800	6489680	6469430	5849840	3298180	3288210	3117570	3199040	2833670	2502470	8495000	8446650	8577410	6841260	6057040	6269890	15459100	12718600	12396800	7147840	6939680	6439750	17803600	13767300	10951100	1152610	1049010	1009710	928857	719598	819979	937285	951390	959551	746428	634060	669972	1013640	1016660	828604	1107660	1113170	1028230	1797560
671.532@32.115715																522718			469228	390302	487098	894792	521422					866228
693.5163@32.124187						175276	181311	188683	174675							319348	374615	348694		191788	185364		279155	294793	215745	203893	114063		283165	244633
595.5054@32.146664	122206	117973		120419		170074	156838	143156	156202	147436	142632	136160	134285	136747	124786	176871	193559	162813		129698	142369	260477	240216	207394	126928			148872	140171		148025	130694	130667	132391	127354	144514			135779		197036	130961	144933	147713	146018	137040	143227	135761	134503
551.4786@32.208973	115221	107966		113663		133955	150043	112836	131852	124751	121065		137088			138620	139147	155054	118836	111960		222108	193234	185559				111750			139937	112861	135119		132362	140417			116263		177890	138640	127186	136548	122050	113944			120613
952.5499@32.216736						140269				180829		153386	139430			160594				157325			150508													175495					163190	166281		174749
1056.7144@32.22314							132272				125716												133823									115719	119971			160638				133490			188584		145724			117287
955.5699@32.22189						140508	140195	157393		170229		152222	131185			144492		142411		149304			160042													172106					166624	159716		176015
961.6664@32.22221	210086	209735				178392				265064	240786	228635		232816	219015	208412	209276	201591	268784	247042	215353		262065	245184		168037	205345		195836		144719		212401				329272	329463	262595	260653	324908	263481		282574		141933	187396	195614
933.6346@32.222775	875377	895884	890290	870154	867901	950705	1022200	1035410	1079010	1062330	1030560	991633	940492	963419	887751	890028	886521	857419	1067660	966772	957840	884020	922800	880293	777711	692419	777296	806010	732753	664792	688649	728055	751543	1359030	1230660	1310630	1252970	1230470	1186570	1075600	1165850		1246810	1262160	1232030	667678	728433	731782	1290620
938.5899@32.222614	316724	303835	302443	291865	286371	362544	355175	359911	341215	335354	335996	330296	335397	327621	317179	283486	285486	278169	338660	302835	319411		257212	257100	259850	248620	242571	267262	246288	221560	238778	234500	241391	425297	447248	431815	389430	406348	415058	371892	387441	376367	422940	429446	407358	249345	247198	247009	419545
507.4507@32.25517								84582														165868	127215	137045					125496													120616
697.5519@32.403667							208060	187681		182816									214147	185835	189313	483749	546311	357501	149393	165777	132128	606124	316789	232523
997.284@32.446003										596003						645568		712584				659890	670378		731138							790918			633928	1005830					822098			755488	916409	740855	727844
861.613@32.67133																							353361	368627					353504
616.3956@32.789436	265198	208181	191999	196075	200649	279747	298171	258886	293294	280525	224458	251749	252443	226347	189696	263384	219929	210803	186756	204118	222692	307788	226664	289364	214430	211384	185077	260063	239557	250115	266487	287178	286309	216361	235388	211134	196497	218415	197301	214497	207297	225380	271918	229778	258942	280471	259935	250609	269337
521.3469@32.791035	118270	103299	119450	133662	98343	136932	146165	113119	126292	127392	128009	121841	150281	116732	129029	132099	122820	122796	131001	124383	120793	119908	125805	106551	111016	119031	102967	109489	108883	98814	111430	133290		114573	98066	123595	125366	116043	136852	133809	121974	109594	115715	122579	136039	122509	108785	114389	152680
493.3137@32.79051	180056	172584	180748	172364	170291	218019	205190	188641	235280	204284	178945	203760	205444	181320		197530	187354	170525	172844	167712	168392	226473	200126	192669	173689	171630	187091	218195	200596	179622	222523	205716	202982	183811	189748	203788	177732	181350	208524	190220	163279	187326	202772	190502	197911	180156	192456	185538	195665
1051.5188@32.956856																306312	312008						293298	443284	217067	237186		505031
669.4653@32.98247	259032	230825	193858			395453		360793	341046	300954	288051	258380	258077	246899	182509	206898	233392	206643	209056	167072		395609	316580	315233	155461	155163	149079	167158	122127	100499	131013	141267	134282	299174	284599	284046	165317	173781		163859	166163	172206	270676	268209	277794	184111	164635	164734	359260
792.5461@32.982502	165906					252866	259172	244566	205466	199517	172429	168686	159591	174138		146228	139551					262890	189341	222039								94546		165792	187480	169171							205117	175698	171104	115946	119792	117947	235316
861.6213@32.95231	1245130	1301800	1166870	1165250	1138820	2633350	2747840	2620060	2494190	1585030	1405360	1394690	1400930	1266190	1222010	3179620	3767280	3860180	3632320	2870810	2943310	6620520	5715240	5854150	3201680	3225230	2874280	7309840	5692020	4430680	396362	380849	359642			372312	353032	348570	390994		266807		230342	382652		566096	561457	513100	1013860
685.5516@33.120064								125693								329230	220548	307408	172832	168439	135902	304402	294932	298844	235350	166352	126516	323136	278452	199638
775.2263@33.259	1315440	1370310	1367530	1375630	1311160	1523570	1507870	1501000	1422180	1403850	1318390	1352300	1401700	1350210	1236190	1372410	1305050	1304450	1287600	1144850	1181900	1435530	1322870	1379690	1229750	1407700	1289850	1395720	1352220	1255600	1508510	1497030	1408300	1276540	1353210	1319340	1194110	1240460	1280010	1300750	1420050	1449520	1352670	1565710	1471600	1469180	1260900	1365630	1330810
778.2248@33.258846	304092	309048	291850	312166	246644	341361	348244	333633	307235	307073	313237	307195	329041	295371	287482	306814	294512	294008	247757	277057	275311	315337	317598	313691	273523	312584	278976	304084	303759	271542	329039	330411	307082	295008	313521	297341	270446	265637	291187	306420	317028	343051	300747	332312	320857	316733	309673	301656	310246
772.4864@33.346554						123095	105316	124967	73815					135866								114421	75071											142292	110536	151356									132783	99630			134993
792.5437@33.340897	1769010	1158460		735434	829997	1985150	2050450	1914870	2042110	1901150	1690570	1721890	1772890	1695450	833895	1276430	1148720	1195440	1313710		711467	2096470	1765200	1883340	1011120	952046	1006990	965229	850628	698134	1180420	1287020	1136210	2226350	2376510	2140280	1224290	1413770	813352	1332930	1264710	1391350	2161890	1959540	1939270	1521060	1346270	1320700	2235170
697.4939@33.35025						1556960	1616580	1510860	1425530													1519170	1210570								929776															1110160
806.5756@33.341873										168879	185583												172113								116970										116798
652.4365@33.33925	4911160	2774390	2039040	2354010	2685830	5655890	5796600	5577850	5549600	5334660	5064950	4867400	4866520	4646340	2513600	3526460	3615150	3514780	3719820	1636240	171870	5880480	5261530	5227340	2920690	2867730	2486510	2819040	2148470	1689160	3430790	3443080	3246970	6734520	7317890	6516710	3770350	3187370	2401050	3877230	192121	3852390	5936220	5794630	5852530	4328560	3856100	3571330	6412300
725.5258@33.342373							118923	120169	116881	114168	123371	125353	113612									112876	111312	116900										138615	163549	161861							130154	136782	118108	86982	104832		149702
676.633@33.54505	528476	547488	485254		386101	698150	585781	616622	702061	555814	462557	539041	573999	493852	478187	420645	425369	462065	485699	501162	531426	628464	455821	658269	378762	445196	468811	531979		562459	621699	544555	624455	573820	452654	417952	506513	511880	469142	529161	493284	592918	580057	490670	451065	632996	580896	553861	567403
581.5872@33.549255	1940380	1766410	1698780	1732850	1746360	1784130	1851970	1942540	2022770	1828510	1569850	1548790	1767870	1712290	1554480	1454810			1750900	1790990	1686370	1822500	1695540	1814720			1654050	1718640	1893810	1713550	1918880		2021340	1652020			1838610	1867000	2119000	1870360		2003120	1740690	1676540	1715360	2137890		1686110	1758170
536.5296@33.559265	10156200	9898120	9847770	9757320	9760320	10929900	10910000	10958400	11250600	10491000	8723330	9451370	10269500	9672180	9424120	8425740	10262300	10438600	9854490	9608220	9526150	11526500	10751600	10940500	9863040	9824120	9510830	10612800	10514400	9716350	11620300	11487300	11572800	10389100	10234600	10242800	10246200	10754800	10678600	10216400	8620760	11790800	10113200	10064000	10796500	11128700	10888100	10505800	10523600
646.4558@33.989777	425571	426107		417632		632874	769776	588384	549714	484200	447799	407173	532190	423620	309906				443885		416504	564084	482472			346695	474873	470668	487096	531689	653695	587576	398594	545001	387940	451695	496263	436532	395675	526626	446020	520829	522266	414060	462196	644809		566792	500345
749.4024@33.99763	4046670	3363300	3132890	2538420	2788280	4914860	4682970	4441440	4436700	4172600	3809190	3727500	3969570	3443990	3060020	3791290	3965700	3793450	3471990	3294560	3122910	4928390	4274030	4141300	3646150	3671970			4097690	3681800	4785770	4705590	4422350	3991160	4097450	4066340	3928450	3835780	3504750	3986670		4106360	4244710	4214350	3907910	4741780	4470000	3905150	4014510
530.4011@34.20087	1314260	1208570	1242940	1203110	1225020	1314650	1348120	1248940	1248790	1174660	1212750	1276640	1255330	1306760	1280210	1138610	1254080	1332800	1139000	1317800	1191390	1270540	1200430	1153060	1213760	1241420	1217540	1127910	1266330	1187420	1326080	1334440	1339600	1236380	1395450	1268080	1294210	1267060	1368390	1350730	1364300	1310280	1244600	1321850	1507520	1302770	1323820	1217630	1424470
537.5244@34.198334						228128												631295				497276	438482					272213		351000
699.5688@34.195816		2924130		2924550		12895700	12980600	12802700	12182900	7292980			2601520	3414920	2847620	28911900	12064900	19259000	14145700	14101200	10201900	31179900	27619400	27779100	14371500	15268600	13609800	32629900	27518700	21198800		621929														1141170
686.1944@34.22574	311915	274950	285536	311517	304824	366190	363420	351509	362986	318527	321904	271521	332505	332072	319318	256811			395157	291331	310796	364180	271239	323912				325602	339769	312562	316008	364853	336778	324464	293148	301425		329241	335379	330051	297718	369808	302862	332037	296731	376817	403828	361947	332640
683.1975@34.23485	1448960	1288150	1276490	1597330	1624630	1788730	1826650	1740820	1789220	1569210	1551300	1500470	1577710	1474780	1582450	1396570	1353400	1337730	1724530	1236220	1265750	1665890	1489890	1476370	1333140	1343360	1266690	1485970	1613720	1449220	1913510	1902930	1781160	1586460	1588950	1503880	1390900	1535230	1439130	1543440	1570950	1833250	1583380	1714580	1764870	1930140	1900760	1627970	1668530
1207.7964@34.37131	559927	577878	550915	371153	534364	688441	697161	669791	631237	615543	586003	575005	567494	556146	570655	415768	400600	405677	500215	460669	485234	452757	417254	420892	403039	398953	382718	295084	265140	237087	536963	514817	485898	885906	872203	828693	585040	582648	599972	672713	651710	656301	825653	828231	831461	510614	506094	517393	952524
1228.7397@34.376682	145389		141250		145915	190008	191242	181591	177027			153625	141937	148161		122843				136211	139472	131453	132381	125270	121120	114866	110564	92082	83594		144564	137405	156158		225389	216301	166586	156920	162459	169636			195913	208849	218340	139674	136508	129172	245279
1210.8156@34.37271	699485	687226	672797	476905	662399	846914	846402	824001	781122	774774	731181	715799	708626	697098	699092	528628	497406	512642	634779	570577	604188	568174	524090	528373	511347	492629	499111	372306	332095	303597	667220	650313	602115	1078070	1052790	990538	720031	698156	732312	798861	767118	794199	1026970	981913	1026730	644521	621285	607652	1130000
1231.7435@34.376087	183273		190351	152725	191991	254399	242030	238746	238611		218850	208007	205573	202200	203504	160739				182943	203119	186042	163443	150200			161161				184663	174653	184565		279508	274672	203393	192607	213691	234197	217954	214782	263530	273516	288903	191442	189944	166531	312205
1214.7697@34.375435	590601	570337	557079	435496	564415	758208	744602	720333	678880	639583	633417	616285	629738	630906	609058	460411	447115	437655	565692	484281	486419	483984	448692	458975	456544	436585	415590	313804	277363	268049	602966	567784	536536	909665	966141	895629	654751	660114	667912	747140	701218	703085	874193	890779	940429	594554	557442	527399	976735
707.2591@34.45071	234894	230239	197064	192256	186953	296108	323960	304433	304176	292129	260220	252466	245028	234777	197459	283821	251633	246352	312559	287855	234322	399588	366418	382678	208003	222860	214864	367107	316215	251642	235208	228247	210528	177336									185416	166687		302968	321384	296298	205728
849.2459@34.55882	914310	965686	943066	923159	917420	1065450	1080400	1030460	1031080	988876	970365	912889	961329	938856	857872	947803	901182	876550	893595	859329	871705	1028810	954755	928122	829504	927667	863063	949073	965600	936225	1095680	1057430	977821	943740	968995	885447	852129	861579	898599	973701	946653	1005990	932065	1091260	980861	986796	970448	989562	971841
852.2431@34.557842	276877	278164	281977	268740	267592	291838	308976	299153	288107	280194	270604	208166	270417	300412	247423	261201	249335	263282	253034	255587	242745	297559	255658	272792	259558	273849	260138	277099	281379	259976	312839	302174	292172	283882	285040	267480	234578	225636	318180	210265	286850	304720	269490	300940	304870		279805	278763	284522
725.5265@34.72942	723442	725562	695179	707251	639684	879997	908514	941962	939283	785798	748073	740784	693951	735172	267315	461663	461645	491185	520465	460692	195266	868234	778185	823956	429247	415582	397642	348818	340362	253803	672167	560526	647997	1214460	1102850	1064720	637672	686310	765181	593283	652982	682417	1053690	952876	918882	739283	745033	645000	1037230
820.574@34.728687	345291	321670	301553	269775	211969	457688	475168	429043	451727	405255	373026	350321	374355	366281		257831	238700	259941	239997	229971	247264	452795	398890	415611	211929	194282		199142	178491		319622	310511	294982	574416	565636	504034	307733	304599	304881	311327	299381	301680	490758	457898	467906	373220	353747	321895	525943
702.4578@34.72854	387347	351840	311837	240607	373248	374976						395078		428246		260219	258637	272783	284036	254770		378113	352907			234369		164413	148849		270040		260185				391778	325068	402016	364078	345907					303236		288173
680.4716@34.730804	331127	283753		299750	210891	423552	780482	2799750	753331	744503	761979	368262	790255	394784	214774	232766	227870					390986	364946	686311	206794	205894			126276		262921	516551	255975	1073040	1258660	1112740	369515	310092		367563	320612	316168	925792	1002230	1123980	314393	609450	293287	2871490
757.2159@34.704906				590446			1478300															1400130	1273190					1527480			1559870	1923100			8161400				760850							1402600	1310840
509.4811@35.092175						179335	245389	179385	176649							330692		305591	237620	220092	215624	311999	287208	427419	182104	161607		489387	397266	211406
538.1596@35.126377	556788	533398	499630	541074		585645	631518	591398	577473	585424	536104	568834	542308	530183	584275	528458	513436	529860	531983	511233	512070	590668	568919	587582	497969	513208	497912	548445	576706	511158	635891	629061	610277	556966	567560	501824	488467	485197	557805	505968	575572	593651		677898	549627	572008	565901	551984	550518
535.1595@35.126354	4982480	4612940	4871800	4606010		5689350	6261240	5684230	5278580	5528330	5101320	4999430	5046200	5349560	5163130	5146250	4596050	4976530	4442210	4584540	4437520	5730690	5328540	5375910	4494090	4599150	4521940	5444100	5200320	4994350	5948010	5961940	5767900	5293360	5576500	4825660	4753630	4849640	5216360	5146820	4865300	5189520	5400820	6614240	5220610	5853310	5488060	4955420	5530090
556.0891@35.129673	281219	261925	259186	275704	128922	282323	315523	297793	296878	283954	287002	277405	301529	319725	279821	275033	277420	259077	268228	274362	246261	326362	293559	272903	264020	258409	241138	313225	297820	259443	303093	311546	292925		297001	248357	275191	300925	265885	287903	312530	284698	272976	346087	275218	307959	277517	240352	301875
723.572@35.201																							244426	335791					231171
535.4963@35.288273						165906	171437										349991	502101				506391	445854	491505		215417		440173	313975	235644
1191.7968@35.382744	2770900	224939		2464860	2573900	3176920		3059980		2930050					2736730	2368250		2337230	2343620	1964140	2183600		1512310	1599930			1923800		1006360	994822		2143310					3529040	3571390	3548260				4141450				2097060
1212.731@35.395107	1271290			1181910	1208850	1365080	1335760		1304480	1189250	1309000	1231720	1218780		1304840	1121860	1046520	1099130	1075800	933327	1124860	808023	813257	765044	934262	852487	926615		601480	520762	1042060	1008320	955823		1703660	1549790	1553320		1576140	1548330	1431930	1430530	1590900	1667660		1040280	958599		1638060
1194.8215@35.39024	3376580			2962390	3137050	3876620		3624780		3514880					3306630	2935390		2895260	2843680	2442650	2754960		1894930	1927610			2339830		1254860	1213220		2604250					4183850	4243590	4267640				4983820				2459530
1198.7686@35.39645	2499230	2391200	1084300	2309490	2411610	2630940	2651150	2635470	2466650	2406740	2528410	2387860	2424030	2485890	2573730	2187560	2078640	2213860	2179320	1872960	2156390	1479040	1387480	1376960	1830360	1742810	1784050	1074670	1002060	946018	1910490	1837550	1767930	3248490	3369010	3133640	3070270	3013280	3192690	2935440	2877700	2916310	3229880	3348040	3469650	1830710	1711380	1719460	3253840
1215.7489@35.40082	1641120			1576260	1647210	1794800	1836650		1750000	1593630	1768320	1652840	1591610		1735990	1567230	1436960	1520620	1454240	1285600	1516740	1090980	1048440	1032480	1269890		1256760		803863	709169	1376620	1303890	1287350		2216450	2007680	2057540		2101770	2026640	1872950	1873050	2094620	2191810		1351250	1243130		2062990
735.5418@35.51974						276375		279404	248711	263754		280578						276908				326869	319286	337465				326202	355518		248005	256121			276769						250740					265098		183643	204346
707.5094@35.512	811229	780138	679003	555393	583463	763594	813113		718677	636987	643958		737617	843921	567285	648660	653301	835820			633281	708418	741906	700725	617822		743305	715186	655592	637620		690141	673776	637411	624037	596063	609621	594254	631449	823076	646019	619872	656101	586830	625812	703372	653244	644579	614039
662.4494@35.51276	3645000	3569200	3591200	3342750	3598890	5394870	4585280	4310890	4029030	4017960	3985940	4135970	3530440	3908640	3166920	3873450	3755430	4124900	3611350	1853970	3795550	4478620	4463340	4090560	3655850	3740180	3494890	4371850	4392440	3948250	4470660	4668510	4084030	3755630	4141330	3506240	3698440	3457850	3526230	3930780	4040960	3667090	3820530	3702180	4218420	4640860	4087680	4050990	3950140
684.2726@0.52425003	165843	185976		228522	202553		130933	145261		134458	164974	148507		157971	297205					138598	129284	131377				162206	136006		145886	131026	127196					102191	171928					135576	158861	150969	148348		219906		112543
218.0059@0.529																					387330
128.1302@0.5443333							48846														90450			7171740			89366		6922550				374119
205.0472@0.59537494		246055												114975						298608	263526				295551		207179	238008	254633
103.0996@0.65227497	14993600			23993600	10994900								7693720				8007550		7308210	13140800	8059620				12586400		6563080		5398180		13875900	14180100	12676700	13715700	14766800	14070800	10103900	8828830	8811350	12733200	8615510	14831800	13008400	9886910	8064750		17735100	10734500	14956600
253.143@0.676																					179625
262.1381@0.55857146	124062	132625		157726		150490	145607	152688	154284	137512	157153	127437	123577	125285		102267	129909				100764	84286		86298	96078		96543				446314	401813	400401	385794	458686	389783	395422	363991	383352	419351	366600	472365	447141	360108	318928	448631	507208	435774	437479
129.0352@0.72599995																	121280			131350	168186				128328
174.1075@0.7403								1289540		995700	1079100	960071									460108	377286					1020430				3728830													3213190
97.9756@0.7607317		478638	452284	497237	444245			318095		297281	312705				475033	270000	377481			429780	540707			382119		397329	352332				182140		166123	160336		186628	177399	161325	173610	203795	158291	230675	172330	139856	136440		184347		194518
167.0565@0.7512693	285385			369457	333822	220419	234187	273041		225593	271278	239413	277966		354185						140001	117189									595657		520954	389548		348385							529161	412181			263672		222987
228.1454@0.7840263	189531	234306	209840	239786	175019	231588	240026	231005	221832	216111		180897	176408	188945	231491						221468										264742		250547	264140	269026	268776	212900	220593		264129		280178	267818		353287	277866	314436		250977
302.1722@0.7915																					69498	70209
147.0473@0.789375	240330					617714	331901	464805		363898	355550	266218	319829		322616	508581	677643				449910	792838		735669			468193			413025
90.0327@0.79001975	287477	383923	329056	397885	337209	423151	417056	422698	650194	337893	337865	277268	271119	273550	359561				252437	232832	305896					247031			309416	261991	542290	555474	469220	424932	420038	447329	399665	354917	383125	493487	350885	518635	494590	415280	368214	420842	479295	305361	389336
240.1454@0.7953077	295754	370235	356585	355627	342980	365150	339231	373960	300771	297339	295058	291314	257493		364480	585348	726701	703819		452112	536546	563299		532904	505943	549562	461749	569116	598404	619092	161396	170316	160366	155862			142941	144138		167476			147203	144365				142459	157931
173.0046@0.8068461			99215	107498											112156	85275	103169		174024	173585	206822				135136		169737	129926	157026	156283
258.0883@0.80709094	114012	269526	107909	107884	276676								226807		131605				435766	189875	241659			113961	477498	172741	526590			156755		67164			71467					66025		67367
381.0819@0.811																					64547	55585
302.0426@0.8096																			86979	87598	108526				103496		158227
398.1331@0.809																					118203					187456
136.0633@0.70250005	2718510			3521230	3063640										1578580			5392000	842861	4315790	970198										816945	795731			632522		545464		493206	628735			771582
219.0259@0.83112115	244296	292611	274243		294817			410351	404604	323874	315787	269762	298436	253575	281634	238069	251119	310323	310831	252759	340816	282189		264964	269865	326743	337214	283345	331141	382879	303535				346899		369579		463813						461665		338695
174.1099@0.78581077		2776490	1706590		965448	2299070			2435730	2813150			1275980	2250930							848857						54596		953721		4546190	3748530	4046590	3915900	3322350		3253830		3341370	3761480	3140160	4046350	3735340		3146890	1506500	3896830	3092780	4007940
227.0165@0.82644445																78573	89603		48741		57904				58767	59097		58507	74325	65393
204.0561@0.7665952				292084			247632	449990		344595			205338		199472	347476		451953		167053	169836	285462		297032		245496	274056	393647		373377	265501	311102	302151	239540	247513		282855		265541	304967	251380	317238	302651	279911	255177	329523	348852	283242	378709
304.0899@0.845	133776	132306	57604		116372	231731	159041		208545	162600	177282	138574			58622	336270	438581	472806	268868	307495	297557	342944			397199	296397	316149	296874	381042	319786
580.1265@0.87833333															64743					68307	75586
538.1252@0.8766667																				69254	56987					43695
136.0396@0.8488667		2157770	2527610		2161570					1181950		1146390	1956740		2257700					2484480	2444060				1709900																							995508
379.1391@0.8757778										103514			225660				486300		226094	229391	252398						257966		442160	445308
414.1809@0.8852918	217468	227500	228019	247661	229415	76911	93467	102428	128196	159503	179866	180390	180769	194792	220469				224895	200653	225921	137103		167864		168606	192631		190825	202658
348.0237@0.8935															139768						74285
304.154@0.921																			84522		81235								84392
228.1458@0.93012506	209841	182814	197551	195195	205294	253941	211182		235020	199791	213013	180392	195833		178730	202887	240191	255850	173673	195473	204859	276452		276740	221263		193555	241829	253798		188219	190989	183724	193277	159796	192600	204061			193620		214520	178742	217564		198942	207034		182215
175.0351@0.949			140510																359817	418926	491390						271271
400.1832@0.951																					84527
161.1011@0.9272857													65057			459751					162867	123295				137720		146603		108101
73.0522@0.97122645	40757700	55156800	49336900	19043600	49550500	41969200	36141500	42232500	42279100	38728500	37795200	31813900	35708900	37206800	45094400		543510		420438	428796	475814	582690			408984	463816	387039	480508	516750		84795400	82713300	83891600	86643400	73094000	81156600	102345000	79495100	86168600	102529000	82248000	119731000	87682600	73199500	71866200	495637	2126630	245523
309.1659@1.0046																	429847		226627	187663	241527	287040		311260	294905		277145	297889	350993
176.0945@0.99020004																53273		65353	61576	52535	54128				74951	69042	75536			79599		61307				62185	54943		54198				51397		50693
284.0757@1.027		135764	152879	157617	129417								132708		134906				178641	182772	170871			142116	173429	187414	165838		127996
732.3662@1.1012																			168249	159859	159522			130676		119662
608.3168@1.1265																	126866	121519	173448	165961	171296				144968	149731	122663
288.0173@1.1153333																	147113	146704			95487
275.1363@1.1226113			143938	127490	137873	223929	202370	196879	174116						128329				141507	136425	121227	186996				190229	144355				230420	204830	195367	225201	194657	190658	130479	128845	113892	171331			152959			360025	350296	275670	192456
161.1005@1.1420833			99675			134541	112734									173907			155201	155261	213180	219382		255629		248267			272122	221466
265.0455@1.1780001																				88235	104778						94732
282.0984@1.1838889						175916	261780	266453	131406	130643						311227	318022	326377	270997	255403	268772	194377		195882	230903	301543	238706	186463	191700	235941	222989	151763		124175												170015	153086	144375	105731
486.2778@1.1896001																81042	134456	165610	106740	104043	126258				81707	114710	98882			110127
214.0396@1.2297058		187421	244825	232112	235895	165867	154411	157779	163277		127861		169612	167741			269069	293696			253516				296736			306912	366310
542.3@1.24																					213278
187.061@1.2722442	1130770		1072860				1188030				1300230	1387890	1260190	1289100	1239010	846689	907907	924042	854324	898390	756775	1170890		1160740		1084550	803107	1190350	975723	962462		2411360	2368740	2438200	2417700	2478900	2053990	2071820	2136070	2101650	2085790	2400540		2451810	2018800	2515500	2873590	2525180
203.0352@1.2749499	490027		494033		495505		549158		613849	470312	532713	506106	509394	517429	552820	540543	601969	592182	460001	485112	407290	529931		588417		553354	368283	632609	549532	517031			353089	356087	342420	362938	306549	293554			323465	374719		376521	316286			290841
330.1575@1.2704285	821528		995172		855163	973970	957790	843255	896615	822005	904104	736982	844768	823939	884080	952030	985150	1061380	884702	917790	976218	965940		992895		1071950	1040220	981005	1073850	1075830	694722	648238	686435	653828	709270	757752	683144	737747	777891	721284	662730	712729	675949	743084	658252	880038	822748	758687	716837
675.1577@1.2731999			80687												72798				79033	82631	99361
701.3827@1.2829001																	81691	88059		120334	125510			94494		99308	86787	75861	64617	116369
266.0897@1.28951	174485	374968	440647	353497	359930	387492	339636	204631	283701	264842	211958	224039	280279	285221	355634	190299	448999				214132						263610				279964	263369	282544	273015	287199	276872	263561	281949	279117	298589	289689	296863	287161	273987	239677	291654	300295	222436	240880
427.0284@1.2275																		1585130			1281470
376.2076@1.3213333																			129095	336474	409525
468.1427@1.4316667						55026										76360	70336	73889			46362					68774		77122	90089	91758
275.1468@1.4718001																				98344	82717				82265	89372	94025
441.2222@1.5004288																		189482	232925	211729	212202				212423	224695	186422
415.2051@1.50125																279837	340703	91160	327806		372731			351682		430251	102668
370.1242@1.5341667																	57520	46812		51425	45701				51721	56500
332.1686@1.5498147	161882	171107	122902	152728	164229	132388	364271	396765	149044		148892	153924	109478	137950	173336	175293		159092	205923	236524	217472	364790		425859	275317	459678	173394	314753	291638	321982
231.1464@1.5669286		1062740		1318940							1279620			1243000	1335240			2456890	1946000	2049910	1878430					2328470		2504210		2493670	905170	819043	886284	923930	999567	1001360	706419	715349	661578	854495	768883	911612	857935	907790	732462	851945	942450	834211	781471
145.1096@1.5847498										124121											150257	159625								138565																		117850	124815
359.2143@1.6136667						147693	126734	110554	127085	92979											116739
482.1833@1.61075	109443	115720		117282	110235						83448	76385	92687	114212	120814	70649	137768	101843	126646	160602	182442			89084	167858	160251	138067			62307
530.3156@1.8193334																			118511	141548	131480
359.2046@1.931																					80138
365.2109@1.967																					160861
640.3171@2.0758183																99416	113895	149776	196539	243497	272062				174855	210810	235275		102909	150447
960.4865@2.0686002				84376											108801				182695	165769	169885
508.2623@2.2056																384849	382063	465568		199626	213313				227539	227965	253307		182597	200913
539.3056@2.2949998																		97936	158944	164693	168764			94937	101376	109665	138003		89304	109938
666.1877@2.3010836	166720	256409	265351	268321	264583						99003	107057	164523	211402	281493				149290	126975	141998													207128	278264	286499	301199	309771	304513	275062	251845		102609	185901	292854				303478
242.0453@2.3005457	95436	194073	213566	238808	236294								82495	114457	249994				101761	107208	111803													78137	116790	126358	114867	130326	114896	118838	120171	142084			115865				133014
1069.1764@2.304																					124093
158.0838@2.3065004	91300	126733	124641	146017	106034		83340	85665	110963	91671	119319	101609	119749	108487	135470	132565	123851	134560	138597	150379	140748	146572		151643	130687	147257	142341	122380	143135		83071	86435	84592	85620	97743	98742	96182	98423	78335	95925	80300	111507	85318	93031		91793	114244	68593	104324
199.0283@2.2416668																167021	199542	244194	186513	226939	212249				230006	275154	249783
134.0939@2.34498	80376	108737	99949	108154	93597	99758	99161	92917	101489	83661	106248	99990	106411	92109	108674				73458	78116	69543			88269			61713				128680	125793	121181	155856	131905	140087	108556	115916	80695	119774	118312	127483	113518	124243	90480	128170	140301	105826	156153
331.1736@2.59675																168485	128006	169500		111334	73079			137827	147254	133007	134444	112538	120135	129460
743.3286@3.1316																122078		137179	122746	148475	147725
560.28@3.451																				109351	118942					98224	101325
544.2857@3.5739996																110615		137107	155860	173889	221333						114634
431.2367@3.791																					70344
536.222@3.8744																				98453	95454				91823	101158	91867
539.1364@3.8339999																			339541	312887	388709
[truncated: 5,585 more rows]
[truncated: 11 more columns]

## Sheet: Extracellular fluid
Compound	C18_ExtraCell_QC1_10_52	C18_ExtraCell_QC1_11_58	C18_ExtraCell_QC1_12_64	C18_ExtraCell_QC1_13_65	C18_ExtraCell_QC1_14_66	C18_ExtraCell_QC1_15_67	C18_ExtraCell_QC1_1_08	C18_ExtraCell_QC1_2_09	C18_ExtraCell_QC1_3_10	C18_ExtraCell_QC1_4_16	C18_ExtraCell_QC1_5_22	C18_ExtraCell_QC1_6_28	C18_ExtraCell_QC1_7_34	C18_ExtraCell_QC1_8_40	C18_ExtraCell_QC1_9_46	C18_ExtraCell_C1_1_29	C18_ExtraCell_C1_2_33	C18_ExtraCell_C1_3_39	C18_ExtraCell_C2_1_49	C18_ExtraCell_C2_2_55	C18_ExtraCell_C2_3_61	C18_ExtraCell_C3_1_12	C18_ExtraCell_C3_2_17	C18_ExtraCell_C3_3_20	C18_ExtraCell_C4_1_42	C18_ExtraCell_C4_2_45	C18_ExtraCell_C4_3_51	C18_ExtraCell_C5_1_15	C18_ExtraCell_C5_2_21	C18_ExtraCell_C5_2b_65	C18_ExtraCell_C5_3_26	C18_ExtraCell_CisPt1_1_11	C18_ExtraCell_CisPt1_2_14	C18_ExtraCell_CisPt1_3_19	C18_ExtraCell_CisPt2_1_25	C18_ExtraCell_CisPt2_2_32	C18_ExtraCell_CisPt2_3_36	C18_ExtraCell_CisPt3_1_53	C18_ExtraCell_CisPt3_2_57	C18_ExtraCell_CisPt3_3_62	C18_ExtraCell_CisPt4_1_43	C18_ExtraCell_CisPt4_2_47	C18_ExtraCell_CisPt4_3_50	C18_ExtraCell_CisPt5_1_23	C18_ExtraCell_CisPt5_2_30	C18_ExtraCell_CisPt5_3_38	C18_ExtraCell_UV1_1_13	C18_ExtraCell_UV1_2_18	C18_ExtraCell_UV1_3_24
262.13797@0.5	365280	475521	454204	547129	493375	644611	360837	365688	485848	355955	351050	443146	377391	498262	417427	662091	505438	515531			500150	490375	415769	410541	545451	526178	404446	493296		556955	545625	367815	330197	366220	452761	572551	640571	428807	486797	407685	527025	434945	439981	408091	389453		397425	407806	418591
581.26526@0.5	10397600	11019100	11128000	13270200	11114000	12169600	12806500	11129200	13798500	12383200	12164800	11811600	10552200	11964800	12834700	15553900	13712800	14356000	12486200	13633800	11768100	14168900	13784300	13391600	12555400	13551600	10737700	14322900	11208300	12526300	14974000	12774800	11934200	12228900	13353200	15180900	13023100	12892400	11456700	9166350	13203400	11290900	11442400	12862900	13288700	13417900	13502500	13150000	13364200
315.09796@0.7000004	416602	285220	526514	489291	482173	530887	439831	444192	449752	387316	448678	384589	427928	579096	481495	564278	563033	556801	563641	455879	644468	570730	459690	446674	675030	577359	471795	522240	456585	468784	515534	502421	438344	413552	442938	456167	514089	485020	585505	441577	452298	474113	477312	448900	475751	409944	375373	422264	352739
375.91614@0.70169526	274397	164223	230232	274274	234918	282167	231863	309838	353387	288399	254435	285567	291105	281151	307064		272644	291140	280122	273247	222298	287447		255315	319429	286180	265560	247150	249687		241843	309582	289285	296523	320751	247072	362859	328644	327249	224037	330016	312193	308506	242930	298601	334750	336112	295000	294068
259.99875@0.706452	527620	186870	502405	580374	535254	830266	481629	555560	622001	441936	563201	482433	614470	581469	497740	323820	480739	497006	482039	485776	359478	481368	415173	360800	504979	418672	333847	485432	410794	467399	446156	743166	570991	522900	620781	718744	676275	560706	592104	687874	562654	578177	575883	443335	566903	568354	647412	595697	561318
71.07061@0.7931031	193421	273234	252889	281087	260927	382299	256110	337595	426512	309377	248198	374474	286712	346650	295736	385934	257131	287681	252201	198573	234696	262465	228583	214029	282423	212898	165383	285831	232385	224516	340201	348560	306135	344648	411511	384334		336215	352769	253730			327841	366609	377810	386823	532138	455639	431374
439.04364@0.7999996	158850	155321	92609	184298	171927	154336	141352	155306	162140	155808	130892	176255	165547	184935	151959	179681	187686	186122	164962	160775		187705	165439	167727		177692	160818	144720	159217		186673	162158	133924	163921	181698	169742	183752	169075	194009	168738	166004	181126	188400	162825		178910	165029	156643	155976
293.14627@0.90000045	4594460	5032550	4410090	2479360	4372300	4203860	3040220	4446240	5420120	4630610	4333370	5730550	5043220	5806560	5289110	6941280	6156860	6322230	6173870	5814080	5312840	3212210	3333910	3138360	3726310	2472860	3207550	4131700	3893840	4337550	4443330	5202660	5708470	5085180	2401490	2193340	2733670	5255360	6877240	3911440	2923940	3022140	3138110	5337240	3220580	5483110	9347350	6666760	9957020
73.05212@0.988889	16526700	23730500	22782200	25620700	22607600	35913900	12919000	18180500	28900300	32028800	15684600	28853500	38491200	28198400	5925680	294696	244246	2274000	2072360			1716790	255401	1352790		945104	667114	1536330	959596		1726310	31923600	28420100	27418400	48050300	42733200	45706700	38596700	52117700	49058300	13661100	43094800	59960300	51406000	42097100	52871500	1186100	968172
159.06808@1.0999993	248762	301339	270484	318955	288171	449402	245084	308868	398447	277699	250858	306191	324365	395624	334926	395757	333243	355931	328266	289818	294383	330318	320408	276604	335332	304163	227433	324212	242217	328919	340479		224687	109955	291656	329647	356660	267380	257062	213934	266561	288474	288922	223730	243029	300220	542339	475456	581863
293.14685@1.0999993	5951330	6171770	4860860	4899640	4568850	5728710	29856100	32534200	35917800	23371200	15504000	14187700	11036500	9949400	8363690	3152650	2069770	1893650	1714840	1551680	1211680	12095100	7384110	4705370	5351410	5131580	3698520	18724200	10268000	1623390	8613570	37607100	34243300	25271200	19189700	14611300	13798800	7179050	6747090	5496950	8471450	8549000	7668910	15299100	11211000	8953320	37210300	27105200	20834800
262.08868@1.1032252	579756	676822	634073	639017	597320	895514	584148	655031	752475	608744	612099	695844	739897	777960	726888	648380	595314	586243	576089	548590	515515	572082	546990	520073	615235	630760	513266	600963	512699	584658	608958	597899	561811	577067	797262	783265	815972	686187	654703	547141	637381	712202	669721	613918	677726	740763	937486	878146	981257
246.12106@1.2	199290	237315	216005	225639	184369	294232	180348	225947	247853	212824	170545	216825	239716	246169	233984	295863	247618	263818	255161	246002	323959	246576	242682	230976	270088	244157	211272	253644	222131	383500	223912	188717	225997	210816	236769	233468	273608	244013	230715	211329	216112	250162	236678	198882	220552	252021	225216	246687	244699
208.08485@1.2000005	144560	191156	210004	175348	189446	347719	157852	225579	272093	150502	167243	162892	199492	255657	230548	317015		260172	241171	240720	235887		226203	212662	234607	228265		240037	163382		271739	168696	175504		192298	178083	234734	168237	195187			192566				202707	240395	213144	230863
327.1312@1.3000002	2854300	2929730	3616430	3386720	3406490	4327490	2689650	2972620	3574440	2077720	2651690	2913560	3278840	3748440	3327880	4505430	3322250	3913300	4090780	3734700	3794650	2468480	2458850	2322090	2601090	2354120	2189050	2992270	1956480	3361790	3486510	3446680	3357740	2895170	2029840	2201830	2578880	4298520	4391530	3803960	1962220	2096600	2103970	2462150	2944940	3553010	3675060	4631120	4859940
415.1473@1.4000008	136971	173069	150968	117708	123170	166785	155197	216968	224548	138691	106936	108229	135806	143544	161644	145666	77919	91823	98906	108755	99909	130992	115948	90602	118499	95461	95382	148683	114645	107892	131542	228318	262268	146158	82081	130162	137794	171794	153745	120276	130614	119053	112295	130995	127160	138816	236903	187934	201371
452.11383@1.4000008	127838	148179	178641	150870	156484	180812	156232	172538	163795	151435	119312	126059	119385	133220	142321	90042	82754	85605	93613	98060	111927	105983	106329	90470	111456	99393	95345	112832	102521	119211	107223	184707	153869	139230	123751	143585	159126	131346	147303	131772	144466	148981	148093	129396	121262	136822	194132	166732	178590
933.3739@1.6086198	264972	288465	279833	283788	274320	358129	338623	402225	396366	341334	267491	292065	190168	314877	221552	678606	618385	626629	437827	572913	597672	561463	418842	556331	168267	167939		416339	374025	367997	414356	224611	258343	168872	204821	200780	205504	449425	479464	398987				369841	513411	379951	285081	277180	277808
231.14684@1.6999992	1678110	1735980	1986250	2199730	1874470	2409480	2003740	2396540	2520960	2041290	1631730	2081280	2032860	2124020	2141900	2622010	2387010	2684130	2424090	2163160	2315410	2299490	2313140	2526340	2183670	2212310	1898690	2297500	2244370	2199910	2760980	2547800	2065720	2058120	2579340	2427750	2455760	2047680	1988130	1866830	2098800	2318940	2236430	2200800	2183470	2280130	1869850	1958260	2183130
443.12866@1.6999992	229777	248296	265754	267201	243463	299763	248512	294719	306784	240223	218503	241676	239085	285140	283895	228523	196845	221598	273104	265388	269245	269784	291954	241972	417127	387638	337974	360485	361323	323755	333957	240575	231739	233973	206167	221688	250887	188117	192432	171406	233076	244609	240136	153018	165797	174575	245362	257899	216518
383.10703@1.7983615	232301	312019	252606	279390	272933	322919	355981	451630	500247	334630	225400	220504	262679	319860	352759	345336	198446	292278	276326	243337		347612	382563	309070	348046	289311	226921	371883	292760	272378	329560	486589	438990	299889	221565	279546	336747	287541	339269	263462	277759	328747	269340	266983	293131	281881	415345	323162	314488
301.1884@1.900001	426021	455458	474908	532226	467653	557696	319882	346947	369753	360213	373777	428960	431098	489131	472065	325407	301983	297437	324262	318630	310690	285115	287077	347668	388812	381670	348254	261752	282462	339184	336656	539025	497713	524032	761198	736351	796677	593861	629808	571018	664462	733631	716661	619890	667325	712864	373277	373990	460924
126.03164@2.0096774	2655060	4664200	4425780	6650720	5143730	7897250	3678080	4374110	4975450	3682960	2662800	3265410	4175640	4718700	4060240	5338190	4302260	5673550	5072240	4320260	4928870	4944110	4304520	5158970	5590850	5185890	3305110	4009700	3668800	6074620	5259610	5511690	3928020	3554820	6745200	4824040	6608090	4650170	6451720	4736980	5028980	5837760	5168090	3867300	3868700	4934960	2917950	3852910	3949110
366.14227@2.1903214	2055630	6599670	7246520	7815130	7614990	8625510	5641610	5335850	5774190	4956320	5061610	2036140	2093550	3929280	6517400	5893060	5632860	5352660	1876720	5362230	5901920	1500040	4082510	4154470	5203510	4291910	3920880	4379960	4644280	6321810	5600790	6488570	5056210	6100260	3033610	1789980	5957000	7179200	7117310	7265680	4671060	5115350	5048040	5521450	2160930	5998690	7513780	7076750	8269930
808.20306@2.3000014	363343	346554	350031	377035	358978	381229	225674	248343	260849	222240	189073	220890	315353	345112	377162	248127	239894	316565	338082	323163	308952	246276	211177	204582	325264	328994	340775	203473	199615	323131	228067	264143	246836	222822	234014	308353	359090	371570	360240	333565	356280	398565	384193	225229	276078	341638	281489	252953	243219
187.06273@2.3000014	50126000	61629300	65933000	73030200	66423800	11502900	63642900	65114000	69597800	57354300	48239300	58587300	61891200	66784000	62549100	68657100	65017400	63552000	60069300	55149200	61780500	60372400	59861300	58053100	65640300	58097300	46715500	53836800	51893700	61589000	64326000	66708100	58380700	56279700	75152500	66342500	76686500	66044300	65911300	62444900	65614100	70982100	70413100	62987200	64078800	71707900	62072300	67885600	64833900
201.07857@2.3000014	228463	283631	287261	314778	274570	363157	313887	336810	373111	280055	221461	290290	313666	339476	299738	408013	385086	365179	339372	296846	308984	361649	340345	337490	373998	329628	238098	321631	291780	295911	359887	327784	291331	262430	376293	304136	359224	308079	273470	229657	315820	338567	319790	297899	285085	350216	273848	291766	282289
764.1547@2.3000014	175407	182416	178034	183124	185941	188538	153242	169760	173788	147221	119404	134258	183318	185885	186111	162221	148982	165793	169207	164785	148703	152926	142377	145116	179176	157515	148912	146051	150950	163457	149386	169165	157149	153701	165525	181936	187993	195147	179323	167932	171511	179906	192307	152601	178640	190239	167260	170264	155305
560.0653@2.3000014	349405	380121	370370	377215	472752	406281	417685	426805	448090	349616	405251	391457	406930	397571	405610	458721	385709	379272	364396	375518	406969	430615	376870	449875	396642	360597	308919	354013	347250	340402	400337	396888	390194	378769	556914	445258	531085	408630	383520	371106	393793	430884	459554	395375	482232	413945	374899	441033	465707
327.13168@2.3000014	2841740	3013800	2763650	2837400	2705130	3072260	6146200	6327600	6390070	4833980	3840460	4074280	3621140	3775980	3688060	2022280	1578900	1230130	1354700	1112760	947659	3734170	2774830	2277290	2619660	2268410	1876250	4122390	3308290	918996	3214860	7341160	5984350	5224970	4524160	4073700	4648250	3600000	3326760	2855490	3546790	3697220	3566860	4840450	4070100	4221760	6251640	5559060	4835970
287.1153@2.4	93037	106770	109559	126998	124652	140317	105119	118724	124612	99228	91219	101831	103688	111093	111197	136144	129358	125939	118411	124320	124973	118012	122429	122297	154338	126836	101531	115090	111136	130835	131716	120101	99071	96426	116312	104964	120894	111372	105274	105527	108352	120534	124101	104771	107861	116150	94536	96787	102430
177.12604@2.4	170622	349845	361543	407856	423551	421030	412507	432810	492561	360212	290933	323719	384554	381528	363677	563484	476512	504970	446344	362762	368196	458472	418863	373124	506180	414753	304363	389280	371140	388375	490595	413417	370818	342843	503322	398055	478222	426782	364123	336960	402241	451140	455528	380352	368416	450958	452955	473606	488133
260.13687@2.5	455250	696047	796298	894564	833714	970427	406486	480715	470370	417376	384172	457458	478546	562039	555892	662009	531665	624489	613593	688935	793861	444759	523006	497194	702592	560673	501457	431744	430809	830609	587864	482018	382299	408223	456935	472622	647219	656644	662855	686970	551761	615304	714835	503108	512985	601779	419923	425202	466524
297.08905@2.5081968	697438	924993	993663	1081100	1107580	1132720	673024	718106	836102	518974	333178	558222	759014	884609	555322	285636	192787	234468	226457	263265	257396	153188	163893		246833	178309	163105	161763	156979	245740	214264	1510320	1261010	1378340	1267820	1207860	1558330	1876420	1862350	1880200	1203240	1249930	1352490	2102980	1944060	2297820	602409	340053	618120
159.08897@2.5180328	129709	265644	229707	290910	327756	314112	155337	208747	215330	147790	167489	129087	149925	179536	170657	227581	168058	193275	221612	204790		202498	227151	201784	236698	178162	140251	164664	149320	258443	203900	159048	119340	136953	170419	142453	217039	171307	203016	216578	174487	194988	208722	162352	134631	181359	173553	146805	180219
283.1051@2.6508188	511504	670480	881810	855460	905673	894054	398063	499179	515121	458785	480136	512169	529538	635263	639944	168899	155568	190911	189430	175285	223687		92352	99256	230004	190793	169942	127888	133288	219424	200354	217149	181952	208044	235732	245823	358314	329263	334735	358982	286928	283754	295917	329723	342077	446334	1102400	967058	1081360
113.08396@2.7258055	234177	325828	574681	564647	632789	576895	297279	418352	468623	365426	322960	333765	373163	449767	411711	431966	398672	440233	521211	409217	464282	503652	499784	477421	490187	424477	238207	505344	387870	435515	615974	396828	365439	337991	528933	412139	629908	373933	428223	457302	488110	468235	448498	356482	311311	428165	326417	306191	340470
289.0948@2.8000016	128771	153674	193390	212265	233971	202268	116303	131012	126589	118809	126651	130886	138409	157806	146564	161717	163390	167449	184236	169449	190260	121395	127755	133940	153955	140540	126922	113885	117544	160973	160502	142398	126549	141245	135299	137750	186150	172548	171046	168135	175714	185646	194032	123080	121284	155410	137973	138975	149418
334.09827@2.8000016	516987	609283	697580	733568	810182	761682	532448	609760	626041	551714	545883	536985	613907	655278	501434	675682	701582	681638	668358	616224	709446	654679	641426	687824	751811	685002	589526	613456	574138	684478	724848	600939	512348	523164	585232	558654	711064	622369	613996	615967	645661	652884	651932	649378	597651	692166	550946	500275	535621
191.06107@2.806453	295151	543389	712093	766614	973126	847870	290371	371739	390690	312750	308216	298129	326326	419698	350965	547855	532767	664435	620389	603772	1055970	608653	614460	748006	958705	762931	596121	565392	499452	919267	736069	260812	210974	245427	267474	227497	458899	431949	491425	579346	395060	377688	418883	371378	301270	422989	128413	104429	121272
260.1367@2.8999991	1286050	1957700	2465380	2623190	2953570	2886770	1060370	1273680	1324200	1157340	1123460	1270350	1344300	1526940	1438980	1167710	1268690	1387630	1423020	1206300	1862810	1071440	1102430	1266800	1569160	1349830	1187690	1065290	981084	1889470	1420490	1329770	1175620	1189540	1327630	1415040	1957520	1868290	2086030	2292480	1728020	1763230	1862430	1541720	1518170	1826190	1330480	1193270	1344130
238.14119@2.8999991	260369	288181	338761	354156	414459	375892	290119	310454	342974	317910	340600	327631	361582	347443	324354	327872	322991	290596	284149	261434	243732	248389	292525	353034	298161	299093	244815	273718	268993	248310	346541	247307	240211	308738	386560	339493	417125	229028	227297	226924	265143	262845	262813	403141	289691	315897	252793	240746	314571
877.3356@3.2870982	580482	582130	772116	689209	850533	793570	593310	646502	714514	619460	543764	703205	697617	759420	631024	523443	747193	774680	688700	650888	676324	718130	667455	697819	771660	691199	652467	670329	604815	715735	746954	689495	438730	571220	746271	701862	784706	605097	670484	701355	743175	815169	716533	649924	699508	722039	576866	583742	641356
877.33545@3.6050863	234687	236746	291966	299497	308900	314572	203565	236813	260792	236323	199079	247028	282969	288500	249870	321222	319803	289722	288332	164567	286235	254956	260873	240262	288911	325242	172716	258654	251267	313613	287830			212246	266039	233747	335283	226129	283144	259285	279271	284717	279355	223806	265515	263893		169005	233622
245.16232@3.701611	828148	877004	998858	1022450	1133490	1218960	977199	1035190	1176680	1011180	885415	1081900	1054380	1128540	988700	1221970	1236740	1074160	1067850	1003980	995801	1002150	1108440	1071070	1048540	1078460	912712	1037240	988780	962029	1157640	1169990	1036880	1069180	1329580	1143590	1398360	962466	1165330	1052490	1203680	1274850	1217120	1209860	1160290	1255080	900366	883419	988365
329.15787@3.7951632	116202	143612	160341	158012	178550	185031	123053	136550	144140	124716	113844	145369	135837	142776	136647	152996	150990	156364	153802	146098	158774	144474	147086	139376	152248	158668	140624	135918	132105	163236	144491	132476	126375	129263	154833	132160	165845	129358	154464	143346	155727	155063	157508	131760	129407	140549	130096	115334	126343
294.1212@3.8983848	471420	652901	821595	849006	1010560	1060720	375095	394979	434021	377622	325581	503238	455775	502007	548079	394378	426936	484344	534098	421645	720362	372437	359440	328772	519864	511909	448807	327212	320067	751615	386095	459103	419815	412350	495512	519533	714989	614018	868626	880814	661054	665061	690660	493012	510974	587977	399863	355080	410584
104.02643@4.1000023	290554	437693	520732	514705	716232	833824	295213	355674	397708	336541	260860	440321	350220	374577	368526	442706	459561	459456	444328	321073	531663	354373	441834	370335	434566	424737	311963	358443	313262	509584	411034	388035	297469	342590	406018	376767	520307	368561	580793	493775	431191	379556	383105	362764	404193	348645	310462	291233	376417
179.05794@4.1000023	4525890	6267680	7209040	7194130	9556190	10289200	4121210	5006340	5222650	4516320	3502190	5445860	4735040	5246740	5254900	5144000	5789420	6333710	6394250	4719400	7515800	5192960	5500800	4793010	6355580	6215820	4968580	4932380	4195470	7671660	5071510	5097390	4129580	4552410	4754230	4863630	6818510	5091390	7483230	6994340	6065380	5477950	5624640	4483290	4829070	4654900	4405580	3720300	4622640
173.10474@4.1000023	599687	747447	812511	800366	1112190	1268330	767439	846833	915696	496682	669857	1045920	865955	803547	776436	943935	1040740	974493	973004	724036	874835	725523	871296	780352	960808	920332	693760	770270	425411	929229	860751	733067	616266	670894	759440	778212	1033380	712423	907110	853058	970439	440167	708033	719630	824934	744245	728084	683788	840310
245.16235@4.2306447	345881	380217	384327	392553	478462	496190	451987	442283	470247	423474	384647	475399	446669	461153	426479	450946	459271	417290	402406	375551	390144	378470	409746	374490	385276	370370	312047	380835	377286	375927	428886	516993	458714	461155	489838	451595	533044	400477	451420	411383	477828	434311	450107	548544	489149	483227	459313	466433	507709
159.1256@4.3000016	199360	236483	283502	294794	420920	468268	236468	247020	325467	232839	191163	274249	219057	262717	247085	226283	197439	186270	139135	106703	142931	117089	120773	106622	145984	142020	94115	105840	106110	139764	115607	178421	136356	141300	197405	174343	229162	112574	134750	159694	144227	124570	144883	212889	155898	148556	132277	136212	173995
135.06802@4.332258	280649	377400	458719	448685	648120	742701	322037	310009	393228	302759	272456	394731	329986	419655	377904	236638	241744	228232	202888	166744	221326	153489	169300	160970	224469	231996	149474	184712	168402	232689	207174	475075	366754	391539	511129	503187	660365	378603	496222	524995	571546	495974	563998	545386	409786	426459	411850	410625	530365
265.13092@4.495161	133171	129138	149918	139400	180540	180062	150546	152925	175907	152103	146943	162854	150903	168012	160910	202473	222251	179024	179227	175204	177979	177762	180278	179534	187203	174099	138315	168985	166200	167299	183786	160225	142345	142232	169459	153461	169296	132060	147847	141825	154430	139529	149972	195483	167589	164422	145903	147955	153773
282.16714@4.579663	124928	141622	149144	154390	155533	179815	142751	136689	143352	147180	210068	171070	158863	163035	152680	125025	142941	127894	119346	126549	134009	109705	136554	257311	116281	121546	97953	123982	147247	150568	163492	149296	154357	280081	185094	175868	204087		94901	82614	153814	145529	163741	203250	120377	136095	99726	103203	133686
374.1525@4.600003	146307	164729	185107	179988	213924	238665	77507	80310	94354	96756	93501	148491	144844	181223	176459	78401	90914	90084	108649	115143	106439	50440	59701	67277	169946	159764	142998	77208	85141	152497	117730	100666	96543	117204	203346	228899	278244	186186	250069	225259	263218	250982	240948	125350	154486	186757	94784	102561	124313
412.1331@4.6693554	240413	287144	263920	253758	302825	354842	203907	183540	205983	176935	180059	215426	206904	225297	254868	234379	210405	272514	245776	255862	326843	194653	183432	178007	232277	234476	269728	190352	162773	345340	251669	184337	174780	187307	189270	226964	237686	193566	267085	273812	224614	233763	293974	186434	197114	212728	163895	148561	161614
179.0944@4.6999993	5638040	6021500	5538020	6199870	7561110	8741810	6599890	5958120	6427760	6833460	5785430	7473020	5895190	7501390	4886530	5493650	5701420	5585630	5080910	4492830	4939250	5001160	4859590	4709460	5310160	5091780	4156580	4911670	4295730	4919080	5172560	9700150	9242250	9572000	11271000	9892530	12148100	7968160	11137900	6461620	10395700	9090590	11331800	9269980	9716690	9705790	4853640	4573140	5318240
312.0965@4.795	393986	490543	515936	495162	561687	699164	421311	427889	468351	462073	410420	517060	441433	527833	481251	623198		547573	466865	447978	533830	454282	472215	469596	516287	508809	379944	470398	453465	545647	556272	438247	392330	407336	514904	501207	606064	356403	654942	479772	503102	430085	525721	425100	497986	449933	374237	405489	469106
441.13934@4.7951612	7680050	8179500	8324860	5872570	6445840	6718390	6819340	6936510	7620440	6922470	6345960	7432590	7101780	8064670	8083500	7852260	8282160	8592230	8822930	8525390	8807970	7806150	7268220	6981270	8819390	8658150	7959430	7361860	6802770	6363520	7835470	7001710	6485270	6463880	7172710	7276540	8662330	7465660	8915600	7894870	8475660	8159390	9277340	6474730	6982130	7706290	6477270	6066230	6574420
1377.3344@4.7951612	188673	234797	258494	212830	242830	238594	232725	207552	276129	236619	185386	299881	215495	277191	230540	232647	295711	283360	264217	264665	255808	204068	205490	181830	259098	251952	263182	208279	199053	254851	215139	226467	184881	210088	230743	285962	224836	207962	226147	241994	302148	232043	267288	223995	258676	233417	221466	191263	175410
495.0582@4.8	184908	192793	191721	189988	198954	222250	258723	252947	256005	289917	239022	261964	229986	248671	230209	291517	300728	252490	207622	392656	194173	237658	254581	241291	229702	224582	191294	245659	232178	181703	466844	253325	231162	216295	263699	268298	188212	190822	230584	183945	234959	215550	236760	270030	244513	248179	213171	247342	246431
266.08987@4.8	108604	148549	158195	168241	180916	203739	85738	104115	106190	120052	99400	115379	99986	130629	126889	106920	130187	140331	148818	122954	189492	127863	122285	116892	142710	140021	110813	114594	121121	185114	115983	99173	102740	103225	111980	92872	126599	105934	161615	157724	117619	118977	129669	99211	86009	90385	105053	93528	110684
434.1978@4.8	171029	175923	196405	186739	178949	212230	176605	180896	201313	176134	174071	184910	191044	186545	202266	196962	188151	193769	193787	176373	195550	185116	176285	180350	188716	193265	169137	187503	175743	208156	192440	175092	163908	169963	197879	182646	202767	123955	145550	128560	191599	178789	201033	108136	110225	103919	243143	246904	254868
252.15678@4.8000007	238572	256704	271779	259527	306403	332902	268241	268304	294088	275204	283227	287545	262152	301007	288537	152310	139973	136884	222845	216643	211142	200410	207862	193201	148101	152954	141928	175945	171161	176870	199906	182112	160862	192820	256264	259038	264535	183265	239646	195498	207295	200378	225018	157920	174996	182083	127450		126789
1673.645@4.8999968	230416	250663	248288	252545	267878	277934	186869	188284	184275	205522	196904	219616	207810	256913	242940	237615	231952	261049	264040	240054	263510	196719	215958	221148	262296	281750	250170	219547	212274	250644	246815	170889	179679	187514	207867	222602	250488	219834	267896	223832	257409	259784	286640	216702	217236	211759	183147	180936	197573
697.6549@5.093551	150870	170594	182895	181657	197573	209594	151238	140587	150978	155318	143513	164838	163587	168821	171519	179964	185136	185651	174523	172285	188408	155342	157540	158205	187454	178560	164143	157254	158065	199053	179148	126791	104420	120585	131074	155380	168455	139135	167584	145219	156666	152999	145939	120107	150286	143252	153401	161943	173972
696.9853@5.093551	295964	334489	328378	346094	381170	379086	283268	290431	294908	279743	275245	332070	311769	340963	332651	342205	349122	351540	340853	339488	352435	299614	307844	311893	358621	366557	312934	309269	289285	385841	339014	234460	224961	232601	258658	284770	319105	263278	323872	288440	291333	282131	269425	241967	282436	271927	299256	309257	342067
697.321@5.093551	255046	289638	300691	303625	335492	347604	244744	249435	259982	258161	239206	287007	275698	298898	293003	314952	307722	302327	295902	298665	307421	267840	270388	264194	320947	311139	285077	265393	260442	344355	313502	217202	193745	203056	227649	247995	280824	233602	287941	245398	262787	255790	238340	211352	245764	248458	267097	280559	306813
75.03202@5.154841	246189	354974	374468	372832	461299	524475	281686	349289	339320	347956	291964	338777	282685	337644	307855	396519	376258	374837	325778	312340	416237	344575	361128	326845	369637	334004	281106	334456	331754	440162	373393	300019	267560	305874	365351	327158	359106	261499	471248	339536	337269	297797	320504	336569	345296	273064	275416	292252	375713
193.07413@5.154841	4815510	6465970	7268520	7050870	8465300	9558860	5001190	6182460	6171540	5322970	4157350	5213130	4610440	5991980	6034030	5909940	5877860	6878000	6561070	5960890	7952490	6096270	5792010	5207860	7289340	6873660	5711120	5832800	5110350	8330890	5582870	5174760	4625380	4812470	5375520	5126230	6539880	5149190	8154500	6278410	6131370	6082620	6415160	4976900	4969360	4798920	4740840	4515490	5678600
554.2159@5.7000017	185367	193746	210041	203211	244100	266807	177411	195226	203904	174827	173631	188894	179391	210779	208949	224343	227202	237135	217702	232266	222885	204679	186191	194727	227174	242658	193172	199652	172480	230859	217123	173310	164414	158985	185962	192909	227980	199045	226537	188852	209358	224223	211133	167359	190953	205228	163832	177795	200430
1354.5656@5.749999	2003020	2157120	2308510	2266310	2451110	2597380	1739050	1839700	1925470	1796590	1761400	1912470	1857190	2096800	2134090	2100430	2049680	1860890	2194210	2330140	2380580	1977040	1833750	1912380	2260750	2330370	2128850	1870960	1826950	2605980	2116490	1755270	1713500	1690890	1858540	1958000	2154860	1991910	2280520	2142190	2155510	2330400	2269880	1779860	1884610	2039280	1641770	1670850	1809250
376.13785@5.8999963	283061	342898	363859	380870	418602	474717	485766	570322	549324	461456	332441	294817	282420	336802	329398	748404	753642	872090	904575	856061	1056640	801136	745772	713855	761879	710570	639910	739142	624655	988992	702659	388614	395784	381239	296557	311425	358335	412411	497105	476180	394787	408459	382180	388328	393482	423459	362942	360796	355007
266.17224@5.8999977	319318	278910	309343	299783	350741	381833	285297	307776	343607	310645	313074	312511	290504	333532	323491				180044	215576	248576	190308	194439	201558	161390			182310		171754	195265	216040	171285	193217	274486	221157	293232	209429	233460	214223	187354		190553	197052	208288	198715
222.03806@5.998387	104675	138365	146763	161542	198955	234074	114607	155771	138709	122481	120579	127529	112613	140981	133925	156093	146137	160916	145424	128712	166918	146901	134780	111431	164841	151178	116301	141801	114385	175344	142878	139260	127071	125084	137085	123586	152429	114696	186587	156552	141198	140952	129606	126098	121971	144225	122439	135593	176367
700.2734@6.1000037	242778	247592	370608	264447	290914	316781	224983	240390	257677	225413	217408	231684	234281	269099	256281	275296	290333	290185	274634	271390	291965	269278	236147	255499	297481	288839	251910	244882	219840	325182	276176	237826	221670	213785	237714	251837	279959	234216	278568	259140	272903	273139	270174	230838	243720	262194	210742	218936	248930
334.0983@6.1000037	878086	940061	988361	995074	1081310	1208760	862655	949164	967399	865470	867034	867611	860394	950181	877940	1126850	1121430	1107510	1049160	1053200	1129530	1063630	986306	1014440	1040390	992526	882401	1005200	894427	1128230	1055110	864513	836086	829907	868551	859918	981654	867640	1046100	979446	906930	917828	906323	931448	968724	976317	776397	817088	924616
187.12045@6.19839	2432050	2263670	2466130	2484060	2904530	2165420	1837160	2229270	2293390	2069990	2024730	2112050	1915290	2261520	2219120	2555390	2486090	2708320	2304290	2363440	2511520	2237560	2082290	2053830	2563160	2166350	2010050	2282320	1898220	2760390	2296120	2160140	1935890	2073170	1898980	2255180	2560580	2145410	2760530	2568510	2411080	2278670	2204400	2252890	2222030	2260150	1852520	2170190	2660810
480.204@6.2000027	604241	522511	578239	573826	650802	747371	429161	487747	525246	479259	465038	515896	517985	608409	589293	583785	595182	604473	559857	584543	546698	545532	510399	502138	743387	669117	615000	598915	535457	738173	672602	545201	564114	590660	456350	564248	674401	491074	579539	518825	592480	574984	580455	440780	487538	545205	472083	521038	597035
1914.7906@6.2000027	357662	382767	369177	393832	487092	386164	269511	317672	295144	308158	293447	318771	317549	449497	357244	324319	409838	470220	367681	329068	383884	319527	316304	336498	409505	324270	323824	301529	368561	516588	360486	281570	365180	299464	302858	414961	395335	391929	381283	370967	393254	371375	397219	323320	337846	374495	288857	319947	307509
466.18845@6.2919335	1733530	1656760	1891790	1868720	2132300	2469300	1219680	1365970	1443920	1338800	1285970	1456820	1548210	1684610	1850780	1469020	1473830	1597820	1576940	1633790	1716810	1514530	1415380	1432310	2433680	2327250	2065730	1787700	1547990	2229090	1909040	1531140	1385320	1436770	1439200	1798230	2186510	1899500	2117510	1935020	1916350	1889650	1949740	1209340	1486280	1820950	1119840	1386730	1540100
273.09985@6.2935467	104151	107062	114772	119271	137862	152961	77159	94859	98555	92401	87765	87911	90379	103775	105933	122727	115917	131498	128938	127623	150946	97602	89967	88566	104406	103341	93138	98917	88983	133980	101314	103825	105949	104959	87436	101500	122597	113981	123647	116239	123394	118449	125438	77735	88666	90038	94053	114173	126381
508.21054@6.303223	736159	744912	887995	858972	941567	1117840	711441	800310	839585	763334	680220	770832	768347	839156	850742	893268	893073	945175	843406	818901	907370	840835	798132	732237	928978	993777	821029	1001900	853563	1135740	1022920	1041000	876134	866636	616663	736446	901434	743501	831066	826880	732751	736735	740746	666908	738508	841367	746761	838566	920300
349.1742@6.30517	58123	60943	62040	67112	78620	92450	65372	82808	70583	79132	65944	76726	74804	79749	72633	97533	97910	79565	81073	78341	83627	84595	72159	70849	85804	81683	70294	75518	83023	84906	104912	88995	84645	88840	60043	76985	84041	70846	83245	66498	61888			74490	73160	81576	62734	78665	96266
527.1925@6.3016925	246937	321310	252465	308896	299571	369835	189624	228034	206728	213290	212427	255928	236447	249565	278918	286109	280015	298098	338512	253900	274679	264118	253949	269873	373062	307213	237617	237693	242514	361357	268191	236133	197785	225428	178729	174664	252752	324416	329652	312344	270031	243347	270060	218492	270117		213837	154852	238809
171.12544@6.3999963	485147	517516	621476	653280	744222	923770	392711	486176	484849	457641	529344	558861	520211	579001	575566	574249	574267	602066	227975	229875	256357	206741	268063	343343	327428	308782	295085	215498	296870		460670	226648	210773	333793	914086	1264180	1490580	244550	313063	265660	365305	362086	375143	692671	763672	841262	365980	547550	677046
480.2042@6.4032226	5240110	5611890	6538390	6640990	7244990	8135060	4621870	5209770	5638970	4915200	4628620	5253570	5292630	6114730	6177390	5031260	5024250	5120070	4913780	5304890	5225380	5084970	4640060	4459940	7427790	7244540	7019510	5596680	4952860	6932810	5999110	6120940	5632920	5497070	4854590	5981320	7021110	5694530	6678110	5983900	6549060	6698980	6331830	4597800	5192870	6190110	4897180	6092680	6499280
321.1684@6.4032226	176593	226787	265613	274025	300806	365987	195946	228870	247271	233036	223291	261981	243618	260953	231307	283903	256443	232263	191313	207072	226870	208943	219847	217127	292626	272664	263496	253829	241659	288379	309664	251445	240517	255377	230649	291409	335343	211854	304849	249767	267313	256798	238265	232568	276006	267621	197297	310154	341990
159.03494@6.404835	202474	236736	287048	292770	326344	368690	268294	254356	266196	302752	250284	290078	262838	354041	314119	321730	271831	263491	224284	296968	245354	289189	233888	232832	312820	291318	270050	287461	260565	304649	335967	288208	267172	275471	259124	317512	367081	230013	310621	261080	267369	269703	260887	251656	382142	290403	217730	315631	384236
489.1677@6.469354	297715	329201	390293	394591	427829	480598	281638	319112	342627	285782	268490	307323	308515	360352	353882	373716	370193	379201	377174	413822	400259	322848	298106	283773	416655	383115	389853	327060	297370	458465	370793	346617	326804	300509	241089	293388	354847	314542	377865	343380	331742	351843	325528	274843	312147	352828	289669	352716	360434
259.17792@6.506452	100636	101639	116948	111485	135275	133001	111652	124683	136347	126913	126931	117472	109967	121196	117121	128529	116327	117332	113227	111226	105511	113385	112082	101583	104586	107890	102828	106649	107916	105016	122339	149918	148649	140887	124486	130481	146352	115648	134695	113835	136631	139595	131103	151665	146910	141967	116043	145223	157665
203.11578@6.5819707	84028	100973	110459	127902	149155	160707	108245	130302	119322	113936	113571	120457	85989	97749	110771	128216	123478	107671	112957	118569	133980	102987	116859	81662	109599	119651	133997	108653	100771	106901	118842	146167	111048	130210	84901	137170	112906	83458	156770	136178	148131	135891	94262	130457	135098		105304	126541	138749
181.18274@6.799997	136070	137828	156720	158468	219067	218264	164393	165343	189987	181425	181878	188393	167309	185746	167938	128055	118395	111299	100411	107587	85189	147190	137314	132804	232087	194595	193124	78357	83647	72274	85575	201622	210318	198520	120239	122288	145908	145588	168057	148532	80614	85427	76550	219549	221652	222823	59159	82108	90540
415.08655@7.0	509491	614663	667043	634590	852712	850084	541972	704310	646560	626277	665486	772622	695518	656071	608848	1100140	1058740	860051	733732	826813	744145	752985	781788	744436	809565	748268	755045	785175	861600	789401	924624	517329	479796	554707	566998	619590	687012	452144	614452	547167	487526	556828	544019	574424	741129	595483	498753	644500	794556
574.12244@7.0	20622100	22019900	23083500	22141600	27734100	27821200	19963400	24359000	23134000	21213300	21243800	22530900	23189500	23504300	23887100	31002500	32584700	30107300	28278800	30654900	28915600	28135500	27485500	25581700	30298900	29180500	29366900	26877200	27323300	29315300	27673800	18599800	16655500	16931600	16154300	19191200	21866500	17385200	19901000	18657600	18457200	20252600	20133600	17708800	20352600	19908600	19181300	20828500	22844200
578.1198@7.0	223515	242434	304388	252896	154994	163729	110644	122977	249297	234937	231125	234455	250848	249562	256080	163487	183886	334361	323213	321189	299648	144731	283811	268724	315944	296697	327656	147765	290697	300918	303343	190696	186343	178663	176971		234347	188826	213499	207654	102389	221009	211809	90727	105286	212814	206096	107452	106359
159.03471@7.0	502635	586913	655473	622594	797388	815680	520320	671370	645608	642691	684449	792764	662799	660894	603635	1088670	997672	844580	720468	808591	717222	715428	795981	750876	786684	719985	731925	756702	854291	771718	908346	500511	465342	570464	549465	615229	659587	453186	623988	517353	487420	519344	529320	578562	746633	551433	488822	634570	773235
1250.0747@7.0	890906	934058	947227	958744	1019870	1016690	917988	1031320	177166	977771	976197	1061070	1065810	1025200	984954	1317050	1309240	1185720	1066310	1147600	194185	1082970	1053070	1043320	1046450	1094030	1099300	217015	184825	1047100	1215020	895206	820032	882211	904093	962397	1053190	849355	905398		857303	911267	871164	909113		1045790	881854	962691	1023600
368.10464@7.0	121691	141889	157754	162783	191209	197530	110284	125066	125335	116512	124188	140884	124972	136791	151903	129607	136500	133943	133695	142999	141216	119512	122956		176257	170820	167863	129453	148717	165854	139785	117455	104490	116576	119272	141947	165572		152124	125062	157703	161042	157318	103403	117600	116956	114769	125091	150373
[truncated: 3,697 more rows]
[truncated: 12 more columns]
